# Supplementary material for: 1-Methyl-2-methyl­sulfanyl-6-nitro-1H-benzimidazole
Source: Acta Crystallogr Sect E Struct Rep Online. 2014 Mar 8;70(Pt 4):o407. doi: 10.1107/S1600536814004723 (PMC3998622; doi:10.1107/S1600536814004723)
Supplement: Supplementary file 1 [file e-70-0o407-sup1.cif]

##############################################################################
#                                                                            #
# This CIF contains the data in a paper accepted for publication in          #
# Acta Crystallographica Section E. It conforms to the requirements of       #
# Notes for Authors for Acta Crystallographica Section E, and has been       #
# peer reviewed under the auspices of the IUCr Commission on Journals.       #
#                                                                            #
# Full details of the Crystallographic Information File format               #
# are given in the paper "The Crystallographic Information File (CIF):       #
# a New Standard Archive File for Crystallography" by S. R. Hall, F. H.      #
# Allen and I. D. Brown [Acta Cryst. (1991), A47, 655-685].                  #
#                                                                            #
# The current version of the core CIF dictionary is obtainable from          #
# ftp://ftp.iucr.org/pub/cif_core.dic.                                       #
#                                                                            #
# Software is freely available for graphical display of the structure(s)     #
# in this CIF. For information consult the CIF software page                 #
# http://www.iucr.org/resources/cif/software.                                #
#                                                                            #
# This file may be used for bona fide research purposes within the           #
# scientific community so long as proper attribution is given to the journal # 
# article from which it was obtained.                                        #
#                                                                            #
##############################################################################
data_I
_database_code_depnum_ccdc_archive 'CCDC 989365'
_audit_creation_method     SHELXL-97
_journal_date_recd_electronic     2014-02-27
_journal_date_accepted     2014-03-01
_journal_name_full     'Acta Crystallographica, Section E'
_journal_year     2014
_journal_volume     70
_journal_issue      4
_journal_page_first     o407
_journal_page_last     o407
_journal_paper_category     QO
_journal_paper_doi     10.1107/S1600536814004723
_journal_coeditor_code     TK5298
_publ_contact_author_name     'Mohamed El Ghozlani'
_publ_contact_author_address
;
Laboratoire de Chimie Organique et Analytique
Universit\'e Sultan Moulay Slimane,
Facult\'e des Sciences et Techniques, B\'eni-Mellal, BP 523, Morocco
;
_publ_contact_author_email     'm_elghozlani@yahoo.fr'
_publ_contact_author_fax     '212 537 77 54 40'
_publ_contact_author_phone     '212 537 77 54 40'
_publ_section_title
;
1-Methyl-2-methylsulfanyl-6-nitro-1<i>H</i>-benzimidazole
;
loop_
    _publ_author_name
    _publ_author_address
    'El Ghozlani, Mohamed'
;
Laboratoire de Chimie Organique et Analytique
Universit\'e Sultan Moulay Slimane,
Facult\'e des Sciences et Techniques, B\'eni-Mellal, BP 523, Morocco
;
    'Rakib, El Mostapha'
;
Laboratoire de Chimie Organique et Analytique
Universit\'e Sultan Moulay Slimane,
Facult\'e des Sciences et Techniques, B\'eni-Mellal, BP 523, Morocco
;
    'Medaghri-Alaoui, Abdelouahid'
;
Laboratoire de Chimie Organique et Analytique
Universit\'e Sultan Moulay Slimane,
Facult\'e des Sciences et Techniques, B\'eni-Mellal, BP 523, Morocco
;
    'Saadi, Mohamed'
;
Laboratoire de Chimie du Solide Appliqu\'ee,
Facult\'e des Sciences, Universit\'e Mohammed V-Agdal
Avenue Ibn Battouta, BP 1014, Rabat, Morocco
;
    'El Ammari, Lahcen'
;
Laboratoire de Chimie du Solide Appliqu\'ee,
Facult\'e des Sciences, Universit\'e Mohammed V-Agdal
Avenue Ibn Battouta, BP 1014, Rabat, Morocco
;
_chemical_name_systematic
;
1-Methyl-2-methylsulfanyl-6-nitro-1<i>H</i>-benzimidazole
;
_chemical_name_common     ?
_chemical_formula_moiety     'C9 H9 N3 O2 S'
_chemical_formula_sum     'C9 H9 N3 O2 S'
_chemical_formula_iupac     'C9 H9 N3 O2 S'
_chemical_formula_weight     223.25
_chemical_melting_point     ?
_symmetry_cell_setting     monoclinic
_symmetry_space_group_name_H-M     'P 21/c'
_symmetry_space_group_name_Hall     '-P 2ybc'
loop_
    _symmetry_equiv_pos_as_xyz
    'x, y, z'
    '-x, y+1/2, -z+1/2'
    '-x, -y, -z'
    'x, -y-1/2, z-1/2'
_cell_length_a     11.7213(4)
_cell_length_b     11.8991(4)
_cell_length_c     7.3025(3)
_cell_angle_alpha     90.00
_cell_angle_beta     103.5230(10)
_cell_angle_gamma     90.00
_cell_volume     990.26(6)
_cell_formula_units_Z     4
_cell_measurement_reflns_used     2772
_cell_measurement_theta_min     2.47
_cell_measurement_theta_max     29.57
_cell_measurement_temperature     296(2)
_exptl_crystal_description     block
_exptl_crystal_colour     colourless
_exptl_crystal_size_max     0.42
_exptl_crystal_size_mid     0.31
_exptl_crystal_size_min     0.26
_exptl_crystal_density_diffrn     1.497
_exptl_crystal_density_meas     ?
_exptl_crystal_density_method     'not measured'
_exptl_crystal_F_000     464
_exptl_absorpt_coefficient_mu     0.309
_exptl_absorpt_correction_type     multi-scan
_exptl_absorpt_process_details     '(SADABS; Bruker, 2009)'
_exptl_absorpt_correction_T_min     0.6576
_exptl_absorpt_correction_T_max     0.7461
_exptl_special_details     ?
_diffrn_ambient_temperature     296(2)
_diffrn_radiation_type     MoK\a
_diffrn_radiation_wavelength     0.71073
_diffrn_radiation_source     'fine-focus sealed tube'
_diffrn_radiation_monochromator     graphite
_diffrn_measurement_device_type     'Bruker X8 APEX'
_diffrn_measurement_method     '\f and \w scans'
_diffrn_reflns_number     11751
_diffrn_reflns_av_R_equivalents     0.0252
_diffrn_reflns_av_sigmaI/netI     0.0197
_diffrn_reflns_theta_min     2.47
_diffrn_reflns_theta_max     29.57
_diffrn_reflns_theta_full     29.57
_diffrn_measured_fraction_theta_max     0.999
_diffrn_measured_fraction_theta_full     0.999
_diffrn_reflns_limit_h_min     -16
_diffrn_reflns_limit_h_max     16
_diffrn_reflns_limit_k_min     -16
_diffrn_reflns_limit_k_max     15
_diffrn_reflns_limit_l_min     -10
_diffrn_reflns_limit_l_max     8
_refine_special_details
;
Refinement of <i>F</i>^2^ against all reflections. The weighted <i>R</i>-factor
<i>wR</i> and goodness of fit <i>S</i> are based on <i>F</i>^2^, conventional
<i>R</i>-factors <i>R</i> are based on <i>F</i>, with <i>F</i> set to zero for
negative <i>F</i>^2^. The threshold expression of <i>F</i>^2^ >
\s(<i>F</i>^2^) is used only for calculating <i>R</i>-factors(gt) <i>etc</i>.
and is not relevant to the choice of reflections for refinement.
<i>R</i>-factors based on <i>F</i>^2^ are statistically about twice as large
as those based on <i>F</i>, and <i>R</i>- factors based on all data will be
even larger.
;
_reflns_number_total     2772
_reflns_number_gt     2350
_reflns_threshold_expression     I>2\s(I)
_refine_ls_structure_factor_coef     Fsqd
_refine_ls_matrix_type     full
_refine_ls_R_factor_all     0.0462
_refine_ls_R_factor_gt     0.0386
_refine_ls_wR_factor_gt     0.1079
_refine_ls_wR_factor_ref     0.1156
_refine_ls_goodness_of_fit_ref     1.067
_refine_ls_restrained_S_all     1.067
_refine_ls_number_reflns     2772
_refine_ls_number_parameters     136
_refine_ls_number_restraints     0
_refine_ls_hydrogen_treatment     constr
_refine_ls_weighting_scheme     calc
_refine_ls_weighting_details
         'calc w=1/[\s^2^(Fo^2^)+(0.0644P)^2^+0.2102P] where P=(Fo^2^+2Fc^2^)/3'
_atom_sites_solution_hydrogens     geom
_atom_sites_solution_primary     direct
_atom_sites_solution_secondary     difmap
_refine_ls_shift/su_max     0.001
_refine_ls_shift/su_mean     0.000
_refine_diff_density_max     0.340
_refine_diff_density_min     -0.189
_refine_ls_extinction_method     none
_refine_ls_extinction_coef     ?
loop_
    _atom_type_symbol
    _atom_type_description
    _atom_type_scat_dispersion_real
    _atom_type_scat_dispersion_imag
    _atom_type_scat_source
    'C' 'C' 0.0033 0.0016
                         'International Tables Vol C Tables 4.2.6.8 and 6.1.1.4'
    'H' 'H' 0.0000 0.0000
                         'International Tables Vol C Tables 4.2.6.8 and 6.1.1.4'
    'N' 'N' 0.0061 0.0033
                         'International Tables Vol C Tables 4.2.6.8 and 6.1.1.4'
    'O' 'O' 0.0106 0.0060
                         'International Tables Vol C Tables 4.2.6.8 and 6.1.1.4'
    'S' 'S' 0.1246 0.1234
                         'International Tables Vol C Tables 4.2.6.8 and 6.1.1.4'
_computing_data_collection     'APEX2 (Bruker, 2009)'
_computing_cell_refinement     'SAINT (Bruker, 2009)'
_computing_data_reduction     'SAINT (Bruker, 2009)'
_computing_structure_solution     'SHELXS97 (Sheldrick, 2008)'
_computing_structure_refinement     'SHELXL97 (Sheldrick, 2008)'
_computing_molecular_graphics     'ORTEP-3 for Windows (Farrugia, 2012)'
_computing_publication_material
                               'PLATON (Spek, 2009) and publCIF (Westrip, 2010)'
loop_
    _atom_site_type_symbol
    _atom_site_label
    _atom_site_fract_x
    _atom_site_fract_y
    _atom_site_fract_z
    _atom_site_U_iso_or_equiv
    _atom_site_adp_type
    _atom_site_calc_flag
    _atom_site_refinement_flags
    _atom_site_occupancy
    _atom_site_symmetry_multiplicity
    _atom_site_disorder_assembly
    _atom_site_disorder_group
    C C1 0.37904(11) 0.74865(11) 0.42804(17) 0.0319(3) Uani d . 1 1 . .
    C C2 0.21992(11) 0.66649(11) 0.29323(17) 0.0315(3) Uani d . 1 1 . .
    C C3 0.13098(12) 0.58951(11) 0.2205(2) 0.0385(3) Uani d . 1 1 . .
    H H3 0.1435 0.5126 0.2365 0.046 Uiso calc R 1 1 . .
    C C4 0.02393(12) 0.63119(12) 0.1243(2) 0.0388(3) Uani d . 1 1 . .
    H H4 -0.0373 0.5820 0.0752 0.047 Uiso calc R 1 1 . .
    C C5 0.00707(11) 0.74680(12) 0.10023(18) 0.0344(3) Uani d . 1 1 . .
    C C6 0.09247(11) 0.82662(11) 0.17081(17) 0.0331(3) Uani d . 1 1 . .
    H H6 0.0793 0.9034 0.1538 0.040 Uiso calc R 1 1 . .
    C C7 0.19868(11) 0.78276(10) 0.26849(16) 0.0295(3) Uani d . 1 1 . .
    C C8 0.58418(14) 0.64247(14) 0.5740(2) 0.0502(4) Uani d . 1 1 . .
    H H8A 0.6651 0.6472 0.6400 0.075 Uiso calc R 1 1 . .
    H H8B 0.5788 0.6101 0.4518 0.075 Uiso calc R 1 1 . .
    H H8C 0.5424 0.5961 0.6440 0.075 Uiso calc R 1 1 . .
    C C9 0.32546(14) 0.95396(12) 0.3712(3) 0.0487(4) Uani d . 1 1 . .
    H H9A 0.2561 0.9940 0.3088 0.073 Uiso calc R 1 1 . .
    H H9B 0.3884 0.9716 0.3123 0.073 Uiso calc R 1 1 . .
    H H9C 0.3470 0.9756 0.5013 0.073 Uiso calc R 1 1 . .
    N N1 0.30262(9) 0.83409(9) 0.35759(15) 0.0326(2) Uani d . 1 1 . .
    N N2 0.33342(10) 0.64715(10) 0.39349(16) 0.0353(2) Uani d . 1 1 . .
    N N3 -0.10606(11) 0.78650(12) -0.00931(19) 0.0451(3) Uani d . 1 1 . .
    O O1 -0.17998(12) 0.71648(13) -0.0807(2) 0.0775(5) Uani d . 1 1 . .
    O O2 -0.12317(11) 0.88741(11) -0.02760(19) 0.0610(3) Uani d . 1 1 . .
    S S1 0.52130(3) 0.78014(3) 0.54830(5) 0.04086(13) Uani d . 1 1 . .
loop_
    _atom_site_aniso_label
    _atom_site_aniso_U_11
    _atom_site_aniso_U_22
    _atom_site_aniso_U_33
    _atom_site_aniso_U_12
    _atom_site_aniso_U_13
    _atom_site_aniso_U_23
    C1 0.0322(6) 0.0338(6) 0.0290(6) -0.0034(5) 0.0058(4) -0.0008(5)
    C2 0.0328(6) 0.0299(6) 0.0312(6) -0.0036(4) 0.0066(4) -0.0010(4)
    C3 0.0407(7) 0.0282(6) 0.0445(7) -0.0073(5) 0.0062(5) -0.0029(5)
    C4 0.0351(6) 0.0374(7) 0.0426(7) -0.0098(5) 0.0062(5) -0.0089(6)
    C5 0.0290(6) 0.0422(7) 0.0312(6) -0.0004(5) 0.0053(5) -0.0059(5)
    C6 0.0342(6) 0.0306(6) 0.0340(6) 0.0001(5) 0.0068(5) -0.0027(5)
    C7 0.0311(6) 0.0291(6) 0.0281(5) -0.0047(4) 0.0067(4) -0.0022(4)
    C8 0.0382(7) 0.0525(9) 0.0537(9) 0.0044(6) -0.0016(6) -0.0025(7)
    C9 0.0460(8) 0.0291(7) 0.0657(10) -0.0091(6) 0.0024(7) -0.0022(6)
    N1 0.0318(5) 0.0282(5) 0.0356(5) -0.0054(4) 0.0032(4) -0.0020(4)
    N2 0.0338(5) 0.0316(5) 0.0379(5) -0.0027(4) 0.0033(4) 0.0007(4)
    N3 0.0337(6) 0.0560(8) 0.0427(6) 0.0032(5) 0.0032(5) -0.0095(5)
    O1 0.0439(7) 0.0760(10) 0.0950(11) -0.0049(6) -0.0193(7) -0.0228(8)
    O2 0.0467(6) 0.0567(8) 0.0720(8) 0.0149(5) -0.0012(6) -0.0006(6)
    S1 0.0342(2) 0.0423(2) 0.0412(2) -0.00665(13) -0.00108(13) -0.00503(13)
_geom_special_details
;
All e.s.d.'s (except the e.s.d. in the dihedral angle between two l.s. planes)
are estimated using the full covariance matrix. The cell e.s.d.'s are taken
into account individually in the estimation of e.s.d.'s in distances, angles
and torsion angles; correlations between e.s.d.'s in cell parameters are only
used when they are defined by crystal symmetry. An approximate (isotropic)
treatment of cell e.s.d.'s is used for estimating e.s.d.'s involving l.s.
planes.
;
loop_
    _geom_bond_atom_site_label_1
    _geom_bond_atom_site_label_2
    _geom_bond_site_symmetry_2
    _geom_bond_distance
    _geom_bond_publ_flag
    C1 N2 . 1.3210(17) ?
    C1 N1 . 1.3730(17) ?
    C1 S1 . 1.7342(13) ?
    C2 N2 . 1.3796(16) ?
    C2 C3 . 1.3960(17) ?
    C2 C7 . 1.4098(18) ?
    C3 C4 . 1.379(2) ?
    C3 H3 . 0.9300 ?
    C4 C5 . 1.395(2) ?
    C4 H4 . 0.9300 ?
    C5 C6 . 1.3888(18) ?
    C5 N3 . 1.4578(18) ?
    C6 C7 . 1.3841(17) ?
    C6 H6 . 0.9300 ?
    C7 N1 . 1.3819(15) ?
    C8 S1 . 1.7882(17) ?
    C8 H8A . 0.9600 ?
    C8 H8B . 0.9600 ?
    C8 H8C . 0.9600 ?
    C9 N1 . 1.4504(17) ?
    C9 H9A . 0.9600 ?
    C9 H9B . 0.9600 ?
    C9 H9C . 0.9600 ?
    N3 O2 . 1.2196(18) ?
    N3 O1 . 1.2270(18) ?
loop_
    _geom_angle_atom_site_label_1
    _geom_angle_atom_site_label_2
    _geom_angle_atom_site_label_3
    _geom_angle_site_symmetry_1
    _geom_angle_site_symmetry_3
    _geom_angle
    _geom_angle_publ_flag
    N2 C1 N1 . . 113.95(11) ?
    N2 C1 S1 . . 126.34(11) ?
    N1 C1 S1 . . 119.71(10) ?
    N2 C2 C3 . . 129.35(12) ?
    N2 C2 C7 . . 110.56(11) ?
    C3 C2 C7 . . 120.09(12) ?
    C4 C3 C2 . . 117.86(12) ?
    C4 C3 H3 . . 121.1 ?
    C2 C3 H3 . . 121.1 ?
    C3 C4 C5 . . 120.27(12) ?
    C3 C4 H4 . . 119.9 ?
    C5 C4 H4 . . 119.9 ?
    C6 C5 C4 . . 123.99(12) ?
    C6 C5 N3 . . 117.79(13) ?
    C4 C5 N3 . . 118.20(12) ?
    C7 C6 C5 . . 114.64(12) ?
    C7 C6 H6 . . 122.7 ?
    C5 C6 H6 . . 122.7 ?
    N1 C7 C6 . . 131.58(12) ?
    N1 C7 C2 . . 105.28(11) ?
    C6 C7 C2 . . 123.13(11) ?
    S1 C8 H8A . . 109.5 ?
    S1 C8 H8B . . 109.5 ?
    H8A C8 H8B . . 109.5 ?
    S1 C8 H8C . . 109.5 ?
    H8A C8 H8C . . 109.5 ?
    H8B C8 H8C . . 109.5 ?
    N1 C9 H9A . . 109.5 ?
    N1 C9 H9B . . 109.5 ?
    H9A C9 H9B . . 109.5 ?
    N1 C9 H9C . . 109.5 ?
    H9A C9 H9C . . 109.5 ?
    H9B C9 H9C . . 109.5 ?
    C1 N1 C7 . . 105.98(10) ?
    C1 N1 C9 . . 127.50(11) ?
    C7 N1 C9 . . 126.52(12) ?
    C1 N2 C2 . . 104.24(11) ?
    O2 N3 O1 . . 122.70(14) ?
    O2 N3 C5 . . 118.97(13) ?
    O1 N3 C5 . . 118.32(14) ?
    C1 S1 C8 . . 100.32(7) ?
loop_
    _geom_hbond_atom_site_label_D
    _geom_hbond_atom_site_label_H
    _geom_hbond_atom_site_label_A
    _geom_hbond_site_symmetry_A
    _geom_hbond_distance_DH
    _geom_hbond_distance_HA
    _geom_hbond_distance_DA
    _geom_hbond_angle_DHA
    C8 H8A O1 1_656 0.96 2.53 3.393(2) 150
    C3 H3 O2 2_545 0.93 2.65 3.3038(19) 128
    C9 H9A O2 3_575 0.96 2.67 3.563(2) 155
_iucr_refine_instructions_details
;
TITL EL14_D007_RMC1 in P2(1)/c
CELL  0.71073  11.7213  11.8991   7.3025   90.000  103.523   90.000
ZERR     4.00   0.0004   0.0004   0.0003    0.000    0.001    0.000
LATT   1
SYMM  - X, 1/2 + Y, 1/2 - Z
SFAC  C    H    N     O   S
UNIT  36   36   12    8   4
MERG   2
OMIT     1   0   0
SHEL 50 0.72
FMAP   2
PLAN    6
ACTA
BOND
BOND   $H
HTAB C8 O1_$1
HTAB C3 O2_$2
HTAB C9 O2_$3
eqiv $2 -x, y-1/2, -z+1/2
eqiv $1 x+1, y, z+1
eqiv $3 -x, -y+2, -z
L.S.  10
TEMP    23.00
WGHT    0.064400    0.210200
FVAR       0.57276
C1    1    0.379039    0.748652    0.428044    11.00000    0.03225    0.03378 =
         0.02899   -0.00081    0.00583   -0.00339
C2    1    0.219921    0.666494    0.293230    11.00000    0.03285    0.02990 =
         0.03124   -0.00096    0.00664   -0.00359
C3    1    0.130982    0.589511    0.220548    11.00000    0.04073    0.02824 =
         0.04450   -0.00287    0.00615   -0.00725
AFIX  43
H3    2    0.143515    0.512592    0.236535    11.00000   -1.20000
AFIX   0
C4    1    0.023932    0.631188    0.124272    11.00000    0.03508    0.03742 =
         0.04264   -0.00888    0.00625   -0.00983
AFIX  43
H4    2   -0.037256    0.582022    0.075184    11.00000   -1.20000
AFIX   0
C5    1    0.007066    0.746797    0.100226    11.00000    0.02905    0.04219 =
         0.03123   -0.00589    0.00530   -0.00039
C6    1    0.092473    0.826619    0.170810    11.00000    0.03416    0.03058 =
         0.03402   -0.00269    0.00681    0.00009
AFIX  43
H6    2    0.079350    0.903402    0.153801    11.00000   -1.20000
AFIX   0
C7    1    0.198683    0.782763    0.268494    11.00000    0.03113    0.02911 =
         0.02814   -0.00218    0.00667   -0.00470
C8    1    0.584179    0.642466    0.574022    11.00000    0.03823    0.05254 =
         0.05366   -0.00250   -0.00159    0.00441
AFIX  33
H8A   2    0.665109    0.647220    0.640045    11.00000   -1.50000
H8B   2    0.578753    0.610142    0.451834    11.00000   -1.50000
H8C   2    0.542432    0.596120    0.643995    11.00000   -1.50000
AFIX   0
C9    1    0.325465    0.953962    0.371171    11.00000    0.04603    0.02909 =
         0.06566   -0.00220    0.00239   -0.00914
AFIX  33
H9A   2    0.256135    0.994000    0.308825    11.00000   -1.50000
H9B   2    0.388427    0.971599    0.312331    11.00000   -1.50000
H9C   2    0.346954    0.975629    0.501347    11.00000   -1.50000
AFIX   0
N1    3    0.302618    0.834091    0.357587    11.00000    0.03178    0.02817 =
         0.03556   -0.00200    0.00321   -0.00545
N2    3    0.333420    0.647155    0.393486    11.00000    0.03384    0.03159 =
         0.03792    0.00066    0.00335   -0.00266
N3    3   -0.106056    0.786499   -0.009313    11.00000    0.03373    0.05595 =
         0.04275   -0.00948    0.00319    0.00316
O1    4   -0.179982    0.716480   -0.080711    11.00000    0.04385    0.07598 =
         0.09499   -0.02280   -0.01933   -0.00487
O2    4   -0.123168    0.887411   -0.027603    11.00000    0.04675    0.05674 =
         0.07201   -0.00062   -0.00119    0.01489
S1    5    0.521304    0.780144    0.548304    11.00000    0.03418    0.04227 =
         0.04122   -0.00503   -0.00108   -0.00665
HKLF 4
REM  EL14_D007_RMC1 in P2(1)/c
REM R1 =  0.0386 for   2350 Fo > 4sig(Fo)  and  0.0462 for all   2772 data
REM    136 parameters refined using      0 restraints
END
WGHT      0.0644      0.2102
REM Highest difference peak  0.340,  deepest hole -0.189,  1-sigma level  0.051
Q1    1   0.1435  0.8055  0.2252  11.00000  0.05    0.34
Q2    1   0.2032  0.7231  0.2824  11.00000  0.05    0.33
Q3    1   0.0507  0.7826  0.1420  11.00000  0.05    0.31
Q4    1   0.3455  0.7978  0.3987  11.00000  0.05    0.30
Q5    1   0.2523  0.8171  0.3153  11.00000  0.05    0.30
Q6    1   0.2727  0.6537  0.3389  11.00000  0.05    0.30
;
