# Supplementary material for: 1-Methyl-2-methyl­sulfanyl-6-nitro-1H-benzimidazole
Source: Acta Crystallogr Sect E Struct Rep Online. 2014 Mar 8;70(Pt 4):o407. doi: 10.1107/S1600536814004723 (PMC3998622; doi:10.1107/S1600536814004723)
Supplement: Supplementary file 2 [file e-70-0o407-Isup2.hkl]

# 
# h,k,l, Fc-squared, Fo-squared, sigma(Fo-squared) and status flag 
# 
data_I
_shelx_title ' EL14_D007_RMC1 in P2(1)/c' 
_shelx_refln_list_code          4 
_shelx_F_calc_maximum      167.22 
_exptl_crystal_F_000       464.00 
_reflns_d_resolution_high  0.7201 
 
loop_ 
 _symmetry_equiv_pos_as_xyz 
 'x, y, z' 
 '-x, y+1/2, -z+1/2' 
 '-x, -y, -z' 
 'x, -y-1/2, z-1/2' 
 
_cell_length_a    11.7213 
_cell_length_b    11.8991 
_cell_length_c     7.3025 
_cell_angle_alpha  90.000 
_cell_angle_beta  103.523 
_cell_angle_gamma  90.000 
 
_shelx_F_squared_multiplier     1.000 
 
loop_ 
 _refln_index_h 
 _refln_index_k 
 _refln_index_l 
 _refln_F_squared_calc 
 _refln_F_squared_meas 
 _refln_F_squared_sigma 
 _refln_observed_status 
   2   0   0      637.04      643.96      5.75 o 
   3   0   0      987.17     1058.53     13.68 o 
   4   0   0      500.61      502.30      7.00 o 
   5   0   0      923.90      940.60     14.56 o 
   6   0   0     2299.32     2589.63     37.52 o 
   7   0   0       66.33       70.77      1.87 o 
   8   0   0      168.59      160.82      3.39 o 
   9   0   0      427.02      415.27      8.45 o 
  10   0   0      863.34      805.73     13.01 o 
  11   0   0       13.01       11.92      1.16 o 
  12   0   0        2.84        3.94      0.99 o 
  13   0   0        0.41        0.11      1.17 o 
  14   0   0       37.40       29.75      2.56 o 
  15   0   0       16.31       18.93      2.59 o 
   1   1   0     2300.80     1990.40     51.56 o 
   2   1   0     1044.60     1133.30      7.88 o 
   3   1   0     2468.18     2536.82     33.32 o 
   4   1   0     4683.84     5052.55     59.96 o 
   5   1   0      283.05      273.10      2.82 o 
   6   1   0     2418.51     2518.17     25.80 o 
   7   1   0       32.51       23.67      0.76 o 
   8   1   0      119.21      114.18      1.86 o 
   9   1   0      292.87      287.43      3.79 o 
  10   1   0      559.84      562.79      6.71 o 
  11   1   0       26.89       26.18      1.16 o 
  12   1   0       64.70       66.47      1.73 o 
  13   1   0      171.55      174.44      3.80 o 
  14   1   0      259.41      269.58      5.46 o 
  15   1   0        5.45        3.36      1.05 o 
   1   2   0      125.80      133.68      1.13 o 
   2   2   0     1498.48     1525.48     12.62 o 
   3   2   0     2580.39     2712.53     37.52 o 
   4   2   0     1025.66     1098.49     10.72 o 
   5   2   0       38.18       77.31      1.20 o 
   6   2   0      665.21      750.81      7.55 o 
   7   2   0      522.85      574.46      6.02 o 
   8   2   0       73.14       78.07      1.68 o 
   9   2   0       10.18        6.80      0.64 o 
  10   2   0      613.18      567.13      6.77 o 
  11   2   0      165.65      168.47      2.79 o 
  12   2   0        1.59        0.82      0.63 o 
  13   2   0       14.01       10.62      1.23 o 
  14   2   0       11.06       10.94      1.37 o 
  15   2   0        1.29       -0.63      0.85 o 
   1   3   0      476.13      477.32      4.03 o 
   2   3   0      214.64      190.80      2.03 o 
   3   3   0       25.29       21.23      0.53 o 
   4   3   0       10.83       15.55      0.46 o 
   5   3   0       12.58       10.27      0.90 o 
   6   3   0      904.98     1000.27     10.86 o 
   7   3   0     1126.39     1106.25     11.12 o 
   8   3   0      402.86      373.34      4.26 o 
   9   3   0      235.04      208.99      3.02 o 
  10   3   0       97.77       99.49      1.94 o 
  11   3   0       29.90       32.51      1.28 o 
  12   3   0       86.51       89.28      2.26 o 
  13   3   0      192.97      203.47      4.21 o 
  14   3   0       67.38       65.71      2.47 o 
  15   3   0       16.87       17.02      1.64 o 
   0   4   0       31.42       28.11      0.79 o 
   1   4   0      952.50      978.86      9.37 o 
   2   4   0      428.84      449.91      6.67 o 
   3   4   0     1021.32     1086.93     11.29 o 
   4   4   0     1030.39     1184.07     11.50 o 
   5   4   0      167.87      200.90      2.37 o 
   6   4   0      503.46      511.33      5.94 o 
   7   4   0      511.18      473.57      5.67 o 
   8   4   0       59.55       54.08      1.23 o 
   9   4   0      205.38      196.54      2.71 o 
  10   4   0       85.40       82.38      1.80 o 
  11   4   0      283.38      278.08      4.40 o 
  12   4   0        0.29        0.38      0.59 o 
  13   4   0       42.84       38.29      1.97 o 
  14   4   0       14.53       14.92      1.39 o 
  15   4   0       12.07       10.29      1.36 o 
   1   5   0      208.11      232.24      3.50 o 
   2   5   0      272.77      329.88      3.74 o 
   3   5   0      153.89      202.55      2.49 o 
   4   5   0      171.32      212.39      2.63 o 
   5   5   0      422.39      438.73      4.67 o 
   6   5   0      239.59      240.36      3.20 o 
   7   5   0      519.65      535.45      6.34 o 
   8   5   0      480.45      454.09      5.89 o 
   9   5   0       11.76       11.11      0.72 o 
  10   5   0       49.17       51.30      1.31 o 
  11   5   0       77.05       66.22      1.90 o 
  12   5   0       12.99       11.53      1.05 o 
  13   5   0       74.44       78.56      2.54 o 
  14   5   0        0.23       -0.51      0.85 o 
  15   5   0       22.99       25.48      1.88 o 
   0   6   0       96.75       82.16      1.78 o 
   1   6   0       42.23       53.37      1.05 o 
   2   6   0     1271.08     1493.09     15.47 o 
   3   6   0      680.59      736.41      7.94 o 
   4   6   0        7.09        7.18      0.39 o 
   5   6   0       62.94       82.16      1.26 o 
   6   6   0      170.04      162.63      2.45 o 
   7   6   0        8.06        3.50      0.51 o 
   8   6   0      459.46      408.71      5.19 o 
   9   6   0       22.55       19.76      0.92 o 
  10   6   0        7.81        8.88      0.82 o 
  11   6   0       51.57       52.45      1.74 o 
  12   6   0       46.54       50.58      1.87 o 
  13   6   0        0.20       -0.77      0.77 o 
  14   6   0        4.49        2.13      0.98 o 
   1   7   0      762.66      859.56      9.19 o 
   2   7   0        5.79        4.29      0.36 o 
   3   7   0       13.81       21.28      0.74 o 
   4   7   0       58.31       69.66      1.20 o 
   5   7   0        2.56        3.21      0.38 o 
   6   7   0      434.81      444.10      5.44 o 
   7   7   0       51.90       45.93      1.29 o 
   8   7   0      290.24      261.45      3.74 o 
   9   7   0       93.71       82.70      2.51 o 
  10   7   0        8.64       11.02      0.88 o 
  11   7   0        1.43        0.59      0.77 o 
  12   7   0       32.13       35.87      1.73 o 
  13   7   0        6.80        5.40      1.05 o 
  14   7   0        1.35        0.01      1.01 o 
   0   8   0      208.66      220.57      5.70 o 
   1   8   0        0.83        2.06      0.32 o 
   2   8   0      351.65      356.35      4.20 o 
   3   8   0      103.31       94.17      1.55 o 
   4   8   0        0.13        0.34      0.24 o 
   5   8   0      298.76      308.56      3.82 o 
   6   8   0       21.37       18.61      0.88 o 
   7   8   0      102.18      101.31      2.13 o 
   8   8   0      142.58      125.68      2.62 o 
   9   8   0        0.35        0.49      0.57 o 
  10   8   0        7.59        5.23      0.75 o 
  11   8   0        6.04        9.48      0.92 o 
  12   8   0        8.47        9.89      1.07 o 
  13   8   0        0.04       -0.83      0.83 o 
   1   9   0       54.63       49.25      1.30 o 
   2   9   0      168.85      179.43      2.46 o 
   3   9   0        0.44        1.29      0.33 o 
   4   9   0      196.76      179.16      2.50 o 
   5   9   0        5.47        2.80      0.41 o 
   6   9   0       75.42       71.41      1.64 o 
   7   9   0       67.91       65.82      1.76 o 
   8   9   0        6.61        7.07      0.79 o 
   9   9   0       28.96       25.08      1.53 o 
  10   9   0        0.28        0.31      0.63 o 
  11   9   0       19.68       21.57      1.33 o 
  12   9   0        3.72        5.09      0.88 o 
  13   9   0       35.83       39.77      2.43 o 
   0  10   0       86.83       68.73      1.90 o 
   1  10   0       96.74      101.18      1.70 o 
   2  10   0       43.91       43.49      1.02 o 
   3  10   0     1153.43     1115.67     12.00 o 
   4  10   0        2.81        2.69      0.67 o 
   5  10   0      137.65      141.35      2.64 o 
   6  10   0       17.42       15.26      1.10 o 
   7  10   0        7.95        8.75      0.85 o 
   8  10   0       26.39       21.35      1.25 o 
   9  10   0       34.78       33.12      1.59 o 
  10  10   0        0.06        0.08      0.62 o 
  11  10   0        0.14        0.86      0.77 o 
  12  10   0       15.74       19.99      1.96 o 
   1  11   0      330.34      300.77      3.76 o 
   2  11   0        0.25        1.27      0.42 o 
   3  11   0       34.77       31.74      1.18 o 
   4  11   0       21.97       16.89      1.10 o 
   5  11   0       14.96       12.55      1.01 o 
   6  11   0       56.25       59.57      2.33 o 
   7  11   0        0.23        0.92      0.67 o 
   8  11   0       64.59       63.12      2.00 o 
   9  11   0       14.81       13.28      1.54 o 
  10  11   0        0.79       -0.02      1.01 o 
  11  11   0       38.71       42.54      2.23 o 
   0  12   0        3.52        4.80      0.91 o 
   1  12   0       50.35       52.19      1.55 o 
   2  12   0       73.42       73.92      2.00 o 
   3  12   0      124.37      116.32      2.66 o 
   4  12   0       41.02       31.86      1.43 o 
   5  12   0       16.73       13.29      1.13 o 
   6  12   0       78.36       75.71      3.19 o 
   7  12   0       22.14       27.77      1.80 o 
   8  12   0        4.93        7.75      1.14 o 
   9  12   0        8.88        6.73      1.52 o 
  10  12   0        1.09       -0.10      1.23 o 
   1  13   0       82.52       80.78      3.77 o 
   2  13   0        4.72        4.57      1.51 o 
   3  13   0       72.94       75.45      3.88 o 
   4  13   0       11.72       11.48      1.94 o 
   5  13   0       10.20       10.44      1.94 o 
   6  13   0       71.72       76.88      4.12 o 
   7  13   0       21.43       21.85      2.10 o 
   8  13   0       14.41       15.71      1.87 o 
   9  13   0        3.01        1.89      1.50 o 
   0  14   0       24.07       23.47      3.66 o 
   1  14   0       70.83       66.43      3.66 o 
   2  14   0       25.42       22.59      3.20 o 
   3  14   0      109.28      116.30      4.96 o 
   4  14   0       47.80       49.81      3.66 o 
   5  14   0        0.69        2.01      1.83 o 
   6  14   0       43.19       37.46      3.34 o 
   7  14   0       13.78       14.22      1.99 o 
   8  14   0        1.13        5.18      1.94 o 
   1  15   0        0.02        0.14      1.39 o 
   2  15   0       29.88       27.35      5.33 o 
   3  15   0       43.58       53.27      3.88 o 
   4  15   0        0.14       -0.61      1.51 o 
   5  15   0       26.11       27.66      3.20 o 
   6  15   0        0.88        0.14      2.44 o 
   0  16   0       90.71      105.16      7.32 o 
   1  16   0       23.67       25.28      3.12 o 
   2  16   0        4.97        6.14      2.04 o 
   3  16   0       83.43      104.02      5.17 o 
 -16   1   1        2.58        2.52      1.14 o 
 -15   1   1        0.82        2.49      0.98 o 
 -14   1   1        6.68        6.48      1.10 o 
 -13   1   1        1.30        0.27      0.57 o 
 -12   1   1        0.34       -0.50      0.50 o 
 -11   1   1        0.37        1.35      0.57 o 
 -10   1   1       67.56       71.80      1.86 o 
  -9   1   1        0.41       -0.25      0.37 o 
  -8   1   1        0.00       -0.26      0.26 o 
  -7   1   1       24.91       21.81      0.74 o 
  -6   1   1      904.81      942.92      8.69 o 
  -5   1   1        0.22        0.36      0.16 o 
  -4   1   1      243.11      234.50      2.36 o 
  -3   1   1      690.75      691.85      5.92 o 
  -2   1   1      232.69      252.90      1.77 o 
  -1   1   1       67.99       55.64      0.61 o 
   0   1   1       26.79       27.15      0.73 o 
   1   1   1      112.02      123.73      1.19 o 
   2   1   1      302.56      290.91      2.76 o 
   3   1   1      112.05       76.76      1.30 o 
   4   1   1     2670.82     3079.00     27.39 o 
   5   1   1       40.29       46.29      0.92 o 
   6   1   1      197.47      146.63      1.86 o 
   7   1   1        5.11        0.47      0.26 o 
   8   1   1      106.16      107.74      1.82 o 
   9   1   1      307.43      317.18      4.55 o 
  10   1   1       54.47       43.37      1.46 o 
  11   1   1        3.79        3.89      0.74 o 
  12   1   1        2.28        1.37      0.74 o 
  13   1   1       29.05       30.32      1.78 o 
  14   1   1        0.05        0.69      0.79 o 
  15   1   1        6.46       11.16      1.43 o 
 -16   2   1        1.61        0.21      1.63 o 
 -15   2   1       29.87       32.80      2.60 o 
 -14   2   1        1.61        1.28      0.78 o 
 -13   2   1       11.65       11.82      0.95 o 
 -12   2   1       93.51       90.36      2.04 o 
 -11   2   1      172.31      164.39      2.74 o 
 -10   2   1      775.72      772.30      8.84 o 
  -9   2   1      162.19      152.58      2.38 o 
  -8   2   1        0.59        1.02      0.35 o 
  -7   2   1      298.49      278.89      3.18 o 
  -6   2   1      773.70      819.93      7.64 o 
  -5   2   1      220.54      221.51      2.36 o 
  -4   2   1        2.57        1.42      0.19 o 
  -3   2   1     1610.45     1636.95     12.26 o 
  -2   2   1        0.00        0.30      0.11 o 
  -1   2   1        8.09        3.82      0.16 o 
   0   2   1       73.98       88.26      0.89 o 
   1   2   1     1927.74     1974.15     15.57 o 
   2   2   1      460.34      483.49      4.49 o 
   3   2   1      342.86      322.63      3.33 o 
   4   2   1      298.15      333.56      3.60 o 
   5   2   1        7.42       14.72      0.87 o 
   6   2   1       14.51       13.20      0.56 o 
   7   2   1      406.36      418.10      4.91 o 
   8   2   1     1294.69     1258.52     12.80 o 
   9   2   1       14.06       12.84      0.80 o 
  10   2   1       76.75       88.59      1.82 o 
  11   2   1       10.90        8.11      0.89 o 
  12   2   1        1.34       -0.04      0.71 o 
  13   2   1       39.91       38.32      1.88 o 
  14   2   1       13.64       17.04      1.51 o 
  15   2   1        0.05       -0.59      1.67 o 
 -15   3   1        0.32        0.84      0.95 o 
 -14   3   1        0.78        0.54      0.75 o 
 -13   3   1       23.62       21.31      1.32 o 
 -12   3   1       23.57       19.60      1.11 o 
 -11   3   1       11.71       11.11      0.85 o 
 -10   3   1      282.54      277.29      3.83 o 
  -9   3   1      168.20      164.00      2.56 o 
  -8   3   1        3.00        2.45      0.36 o 
  -7   3   1        3.71        5.33      0.39 o 
  -6   3   1     2301.29     2494.59     23.77 o 
  -5   3   1        5.30        3.67      0.29 o 
  -4   3   1     2274.57     2449.53     21.74 o 
  -3   3   1      938.10      965.48      9.22 o 
  -2   3   1       15.67       15.26      0.28 o 
  -1   3   1        1.34        0.49      0.11 o 
   0   3   1      387.42      376.89      3.71 o 
   1   3   1      594.95      635.15      6.10 o 
   2   3   1     1445.48     1629.29     16.62 o 
   3   3   1      131.10      154.02      1.84 o 
   4   3   1     3509.00     3703.97     32.69 o 
   5   3   1       52.91       49.24      1.20 o 
   6   3   1       31.47       36.31      0.92 o 
   7   3   1       45.08       49.58      1.14 o 
   8   3   1        4.41        5.49      0.62 o 
   9   3   1      610.98      573.01      6.25 o 
  10   3   1      104.95       97.22      2.56 o 
  11   3   1      107.80      100.53      2.28 o 
  12   3   1       21.09       21.72      1.41 o 
  13   3   1       10.76       11.48      1.29 o 
  14   3   1        0.83       -0.44      1.10 o 
  15   3   1        4.69        5.30      1.25 o 
 -15   4   1       22.42       21.82      1.69 o 
 -14   4   1       49.71       55.35      2.07 o 
 -13   4   1       99.96       94.67      2.85 o 
 -12   4   1       22.52       24.86      1.45 o 
 -11   4   1        3.87        3.43      0.65 o 
 -10   4   1      287.06      284.87      3.95 o 
  -9   4   1      306.09      299.15      4.14 o 
  -8   4   1      153.68      155.08      2.11 o 
  -7   4   1       73.18       73.87      1.20 o 
  -6   4   1        0.25        0.62      0.26 o 
  -5   4   1        3.57        6.64      0.39 o 
  -4   4   1       12.89       14.65      0.47 o 
  -3   4   1      334.85      363.78      4.08 o 
  -2   4   1       34.12       46.35      0.61 o 
  -1   4   1       78.18       83.59      1.06 o 
   0   4   1      231.52      265.34      3.68 o 
   1   4   1     2428.17     2630.27     26.67 o 
   2   4   1      117.85      101.21      1.33 o 
   3   4   1       92.28       97.49      1.35 o 
   4   4   1     1298.30     1475.04     14.38 o 
   5   4   1       27.22       36.27      1.05 o 
   6   4   1      134.05      140.36      2.12 o 
   7   4   1     1006.18     1006.30     11.08 o 
   8   4   1      543.73      524.34      6.31 o 
   9   4   1       46.66       40.94      1.21 o 
  10   4   1       20.91       29.47      1.36 o 
  11   4   1       77.03       72.17      1.99 o 
  12   4   1      107.65      110.38      2.88 o 
  13   4   1       41.93       46.28      2.05 o 
  14   4   1       47.81       43.98      2.24 o 
 -15   5   1        6.44        5.08      1.08 o 
 -14   5   1        7.28        8.03      1.07 o 
 -13   5   1        2.56        3.41      0.80 o 
 -12   5   1        0.48        0.84      0.65 o 
 -11   5   1      129.20      112.14      2.29 o 
 -10   5   1        6.88        8.91      0.74 o 
  -9   5   1       93.63       98.21      1.89 o 
  -8   5   1       40.87       39.80      0.92 o 
  -7   5   1       77.27       68.33      1.15 o 
  -6   5   1     1282.42     1356.74     12.46 o 
  -5   5   1      205.60      180.12      2.23 o 
  -4   5   1       90.21       90.21      1.39 o 
  -3   5   1     2068.95     2256.31     23.04 o 
  -2   5   1       36.74       30.38      0.58 o 
  -1   5   1     2997.10     3365.47     29.48 o 
   0   5   1     2117.35     2328.45     21.99 o 
   1   5   1      337.34      316.31      3.33 o 
   2   5   1      152.99      160.86      2.80 o 
   3   5   1      494.83      498.96      7.20 o 
   4   5   1      387.27      450.24      7.34 o 
   5   5   1       83.76       83.51      1.47 o 
   6   5   1      203.50      196.19      3.04 o 
   7   5   1        0.07        0.05      0.35 o 
   8   5   1        3.80        1.63      0.44 o 
   9   5   1       52.65       52.00      1.67 o 
  10   5   1        8.14        5.98      0.78 o 
  11   5   1       20.96       18.53      1.07 o 
  12   5   1        0.11       -0.71      0.71 o 
  13   5   1        4.30        2.53      0.90 o 
  14   5   1        9.47       11.36      1.36 o 
 -15   6   1       20.68       18.33      2.31 o 
 -14   6   1       10.97       12.08      1.19 o 
 -13   6   1       80.74       83.84      2.71 o 
 -12   6   1       48.67       52.79      1.86 o 
 -11   6   1      145.83      141.03      2.60 o 
 -10   6   1      177.27      167.22      3.19 o 
  -9   6   1       62.46       68.06      1.62 o 
  -8   6   1      107.03      108.29      1.63 o 
  -7   6   1      260.93      256.75      2.93 o 
  -6   6   1      401.67      393.28      4.35 o 
  -5   6   1       82.70       79.25      1.32 o 
  -4   6   1      625.64      575.38      6.95 o 
  -3   6   1       66.57       69.95      1.15 o 
  -2   6   1      842.29      965.23     10.18 o 
  -1   6   1      145.65      172.62      1.91 o 
   0   6   1      641.20      782.32      9.23 o 
   1   6   1      677.98      723.42      8.63 o 
   2   6   1       98.60       79.49      1.42 o 
   3   6   1      568.78      548.60      6.75 o 
   4   6   1     1591.54     1580.84     18.23 o 
   5   6   1      588.48      513.06      6.00 o 
   6   6   1        0.28       -0.35      0.35 o 
   7   6   1      141.95      145.69      2.35 o 
   8   6   1       43.23       47.20      1.48 o 
   9   6   1      448.96      417.94      6.01 o 
  10   6   1      115.76      125.97      2.44 o 
  11   6   1      162.91      167.46      2.97 o 
  12   6   1       59.54       60.61      2.24 o 
  13   6   1        6.10        3.79      1.01 o 
  14   6   1       68.11       72.41      4.09 o 
 -14   7   1       19.22       24.00      2.14 o 
 -13   7   1       29.07       28.49      1.57 o 
 -12   7   1       29.11       28.93      1.48 o 
 -11   7   1       70.63       68.01      2.01 o 
 -10   7   1       20.29       17.89      1.05 o 
  -9   7   1       37.01       34.00      1.11 o 
  -8   7   1      118.87      115.67      2.07 o 
  -7   7   1      514.12      497.12      5.44 o 
  -6   7   1      125.66      129.26      1.86 o 
  -5   7   1      161.90      146.93      2.22 o 
  -4   7   1      268.85      254.24      3.20 o 
  -3   7   1      614.55      626.56      6.90 o 
  -2   7   1      504.45      439.54      4.95 o 
  -1   7   1     2093.18     2217.57     20.94 o 
   0   7   1     1562.48     1590.33     18.25 o 
   1   7   1      740.45      703.96      8.50 o 
   2   7   1        1.43        1.82      0.34 o 
   3   7   1      620.07      581.06      8.52 o 
   4   7   1       49.85       41.18      1.10 o 
   5   7   1        4.95        5.66      0.59 o 
   6   7   1      978.87      992.78     11.04 o 
   7   7   1        3.30        2.71      0.62 o 
   8   7   1      125.56      106.97      2.44 o 
   9   7   1       12.74        9.56      0.92 o 
  10   7   1        3.26        1.94      0.74 o 
  11   7   1        1.40        0.36      0.70 o 
  12   7   1       29.13       31.34      1.63 o 
  13   7   1       10.84        9.09      1.28 o 
 -14   8   1       22.31       27.70      2.69 o 
 -13   8   1       79.59       87.31      2.75 o 
 -12   8   1      118.48      117.88      2.78 o 
 -11   8   1       25.54       29.12      1.40 o 
 -10   8   1      154.38      157.35      3.13 o 
  -9   8   1       10.24       10.51      0.75 o 
  -8   8   1       53.44       58.14      1.22 o 
  -7   8   1     1133.30     1067.22     10.86 o 
  -6   8   1       56.40       45.13      1.04 o 
  -5   8   1      112.79      115.03      1.83 o 
  -4   8   1      543.58      537.95      6.10 o 
  -3   8   1        1.90        2.33      0.34 o 
  -2   8   1       17.89       17.51      1.20 o 
  -1   8   1       22.14       22.90      0.77 o 
   0   8   1       79.72       69.02      1.41 o 
   1   8   1       90.43       95.09      1.80 o 
   2   8   1     1170.72     1118.39     16.42 o 
   3   8   1       21.79       21.69      0.89 o 
   4   8   1      102.65       97.92      1.88 o 
   5   8   1     1432.41     1335.14     16.08 o 
   6   8   1       28.37       23.45      1.58 o 
   7   8   1      146.23      144.38      2.84 o 
   8   8   1       37.43       32.99      1.42 o 
   9   8   1       85.92       84.19      2.19 o 
  10   8   1      234.63      242.29      4.29 o 
  11   8   1      110.67      110.65      2.76 o 
  12   8   1      105.00      111.34      2.77 o 
  13   8   1       15.14       11.93      1.38 o 
 -13   9   1        9.49       11.25      1.66 o 
 -12   9   1       29.05       33.94      1.87 o 
 -11   9   1        0.67        0.05      1.06 o 
 -10   9   1        0.85        0.75      0.62 o 
  -9   9   1      115.82      120.50      2.39 o 
  -8   9   1      110.09      109.57      1.86 o 
  -7   9   1      223.44      216.39      2.86 o 
  -6   9   1        8.93       10.86      0.68 o 
  -5   9   1       18.77       21.27      0.80 o 
  -4   9   1     1650.64     1579.66     16.64 o 
  -3   9   1      127.04      122.29      2.84 o 
  -2   9   1      320.88      302.18      3.73 o 
  -1   9   1      314.27      300.12      3.29 o 
   0   9   1      191.87      184.26      3.21 o 
   1   9   1      354.91      360.20      4.86 o 
   2   9   1      348.73      311.71      4.36 o 
   3   9   1      624.52      631.77      7.97 o 
   4   9   1       17.22       22.28      0.98 o 
   5   9   1       72.49       66.93      1.91 o 
   6   9   1      355.56      354.92      5.24 o 
   7   9   1      144.16      137.71      2.82 o 
   8   9   1       41.88       40.92      1.65 o 
   9   9   1        8.82        4.89      0.84 o 
  10   9   1        1.50        0.20      0.75 o 
  11   9   1       22.98       27.71      1.63 o 
  12   9   1        0.00        0.27      0.85 o 
 -12  10   1       28.47       31.49      2.11 o 
 -11  10   1       48.95       50.13      3.05 o 
 -10  10   1      121.59      119.21      3.09 o 
  -9  10   1       14.76       14.94      1.59 o 
  -8  10   1       19.13       21.17      1.19 o 
  -7  10   1      267.23      273.37      3.48 o 
  -6  10   1       42.45       42.20      1.17 o 
  -5  10   1       81.96       83.35      1.56 o 
  -4  10   1       42.97       44.45      1.10 o 
  -3  10   1       31.14       19.80      0.89 o 
  -2  10   1        5.16        5.37      0.48 o 
  -1  10   1       13.39       10.20      0.70 o 
   0  10   1       10.04        8.88      0.66 o 
   1  10   1        5.09        1.91      0.49 o 
   2  10   1      739.76      674.67      8.54 o 
   3  10   1      164.07      158.11      3.17 o 
   4  10   1      136.35      132.35      2.99 o 
   5  10   1      359.15      346.37      5.68 o 
   6  10   1       82.32       92.30      2.23 o 
   7  10   1      145.00      149.74      3.01 o 
   8  10   1       93.36       95.40      2.41 o 
   9  10   1       60.42       64.89      2.74 o 
  10  10   1      175.54      184.86      3.78 o 
  11  10   1        2.64        0.96      0.88 o 
  12  10   1      106.72      116.90      3.40 o 
 -12  11   1       10.48        7.85      1.43 o 
 -11  11   1        0.00        0.83      1.28 o 
 -10  11   1        2.53        4.67      1.41 o 
  -9  11   1       21.74       20.86      2.11 o 
  -8  11   1       52.92       54.56      2.74 o 
  -7  11   1       77.91       81.60      3.05 o 
  -6  11   1      116.61      117.62      5.11 o 
  -5  11   1       10.35        9.27      0.80 o 
  -4  11   1      533.16      501.15      7.50 o 
  -3  11   1       31.75       39.35      1.67 o 
  -2  11   1       87.26       89.80      2.14 o 
  -1  11   1       85.09       78.07      2.03 o 
   0  11   1      161.83      152.59      3.03 o 
   1  11   1        2.17        5.41      1.03 o 
   2  11   1      227.82      213.22      3.92 o 
   3  11   1      178.90      183.86      3.61 o 
   4  11   1       26.59       23.87      1.98 o 
   5  11   1       45.88       47.43      1.78 o 
   6  11   1       36.73       39.48      1.80 o 
   7  11   1       23.80       23.13      1.36 o 
   8  11   1        4.42        6.54      1.11 o 
   9  11   1        4.87        5.34      0.96 o 
  10  11   1        4.24        3.55      1.08 o 
  11  11   1       33.90       39.45      3.63 o 
 -11  12   1       17.73       15.45      2.03 o 
 -10  12   1       25.05       27.01      2.34 o 
  -9  12   1       46.03       48.05      2.97 o 
  -8  12   1       37.04       33.85      2.37 o 
  -7  12   1       27.24       33.88      2.40 o 
  -6  12   1       19.17       20.38      2.26 o 
  -5  12   1       13.23       12.19      1.82 o 
  -4  12   1        0.21        0.06      0.55 o 
  -3  12   1       35.85       32.06      1.36 o 
  -2  12   1       14.14        7.68      0.86 o 
  -1  12   1        0.60       -0.09      0.49 o 
   0  12   1        2.03        3.64      0.67 o 
   1  12   1       40.99       50.33      1.74 o 
   2  12   1       62.16       48.68      1.69 o 
   3  12   1        2.48        2.28      0.74 o 
   4  12   1       39.03       40.49      1.78 o 
   5  12   1       23.66       24.86      1.48 o 
   6  12   1       81.07       86.09      2.50 o 
   7  12   1       66.66       69.07      2.15 o 
   8  12   1       83.83       91.63      2.57 o 
   9  12   1       29.44       29.55      1.86 o 
  10  12   1        9.85        9.82      1.75 o 
 -10  13   1       24.93       26.67      2.46 o 
  -9  13   1        1.86        1.37      1.39 o 
  -8  13   1        8.06        8.00      1.56 o 
  -7  13   1        0.38       -0.32      1.11 o 
  -6  13   1        3.28        0.46      1.29 o 
  -5  13   1       79.14       84.29      4.10 o 
  -4  13   1       41.83       36.55      2.90 o 
  -3  13   1       77.43       93.99      4.20 o 
  -2  13   1       36.51       39.02      1.90 o 
  -1  13   1        5.15        4.00      0.75 o 
   0  13   1       16.37       14.52      1.07 o 
   1  13   1       27.39       35.25      1.57 o 
   2  13   1       37.87       37.58      1.65 o 
   3  13   1       97.94       99.45      2.62 o 
   4  13   1       11.93        8.73      1.03 o 
   5  13   1        1.26        1.38      0.79 o 
   6  13   1        2.45        3.08      1.73 o 
   7  13   1        5.61        5.15      1.17 o 
   8  13   1       15.56       15.34      1.55 o 
   9  13   1        2.57        3.83      1.46 o 
  -8  14   1        1.30       -1.16      1.16 o 
  -7  14   1        5.83        4.97      1.52 o 
  -6  14   1        1.36       -0.15      1.51 o 
  -5  14   1        4.90        5.33      1.72 o 
  -4  14   1        8.84        8.24      1.94 o 
  -3  14   1        0.02        0.89      2.29 o 
  -2  14   1        3.39        7.01      1.72 o 
  -1  14   1        0.75        1.06      2.13 o 
   0  14   1       11.26       12.65      5.33 o 
   1  14   1       17.99       21.30      2.47 o 
   2  14   1        0.00       -1.17      1.17 o 
   3  14   1       53.93       57.47      8.54 o 
   4  14   1        0.07       -1.17      1.17 o 
   5  14   1        3.53        4.88      2.13 o 
   6  14   1        4.30        1.93      1.61 o 
   7  14   1       21.40       24.51      2.90 o 
  -6  15   1       22.18       23.06      2.80 o 
  -5  15   1       13.19       14.63      3.20 o 
  -4  15   1       20.65       23.67      2.90 o 
  -3  15   1        2.77        1.37      1.72 o 
  -2  15   1        4.23        3.51      1.72 o 
  -1  15   1       35.94       36.26      3.81 o 
   0  15   1        6.42       11.91      3.35 o 
   1  15   1       13.37       20.37      3.05 o 
   2  15   1       13.95       17.38      2.47 o 
   3  15   1        6.19       10.82      2.16 o 
   4  15   1       30.08       30.39      3.02 o 
   5  15   1        3.54        5.18      1.94 o 
   6  15   1        0.87       -0.15      1.72 o 
  -4  16   1        0.84        0.54      1.82 o 
  -3  16   1        2.40        1.37      1.72 o 
  -2  16   1        8.01        6.54      3.20 o 
  -1  16   1        8.19       11.46      2.37 o 
   0  16   1       15.36       17.50      2.69 o 
   1  16   1        1.50        2.91      3.96 o 
   2  16   1        3.27        7.56      2.04 o 
   3  16   1       45.91       50.43      4.27 o 
 -16   0   2       10.23       14.54      2.04 o 
 -15   0   2        0.18        2.81      1.39 o 
 -14   0   2        0.02       -0.84      0.84 o 
 -13   0   2        6.34        7.10      1.16 o 
 -12   0   2      631.16      595.46     11.52 o 
 -11   0   2        0.05       -0.33      0.75 o 
 -10   0   2       63.01       58.28      1.97 o 
  -9   0   2       14.66       13.60      0.99 o 
  -8   0   2     1801.51     1901.68     24.04 o 
  -7   0   2      362.01      330.56      4.74 o 
  -6   0   2      884.93      855.73     12.14 o 
  -5   0   2      736.31      725.11     10.96 o 
  -4   0   2      347.73      324.78      3.83 o 
  -1   0   2     8209.02     8649.75    153.45 o 
   0   0   2     3856.88     3920.87     99.98 o 
   1   0   2       17.85       14.54      0.44 o 
   2   0   2     1810.21     1962.17     27.27 o 
   3   0   2     1131.61     1169.49     15.08 o 
   4   0   2        2.37        3.29      0.47 o 
   5   0   2      637.11      672.11     12.38 o 
   6   0   2        3.59        0.61      0.35 o 
   7   0   2      234.77      237.50      3.73 o 
   8   0   2        0.49       -0.15      0.83 o 
   9   0   2       37.21       39.95      2.59 o 
  10   0   2        3.31        2.29      0.86 o 
  11   0   2       45.49       42.02      2.47 o 
  12   0   2      241.71      234.02      6.46 o 
  13   0   2        0.81        0.72      1.17 o 
  14   0   2      216.44      233.51      6.98 o 
 -16   1   2       93.26       99.45      3.50 o 
 -15   1   2       67.25       65.07      2.61 o 
 -14   1   2       69.12       76.76      2.04 o 
 -13   1   2       54.47       55.91      1.66 o 
 -12   1   2        6.01        7.86      1.12 o 
 -11   1   2      630.23      605.36      7.26 o 
 -10   1   2        0.05       -0.39      0.39 o 
  -9   1   2       12.97       10.00      0.59 o 
  -8   1   2       45.69       45.54      1.11 o 
  -7   1   2      199.37      230.90      2.54 o 
  -6   1   2     1256.83     1291.31     13.68 o 
  -5   1   2      102.04      106.76      1.20 o 
  -4   1   2       46.44       45.23      0.52 o 
  -3   1   2      217.41      188.77      1.45 o 
  -2   1   2    27962.01    30016.11    531.81 o 
  -1   1   2     7873.53     8614.12    105.72 o 
   0   1   2       11.42       17.46      0.55 o 
   1   1   2     3087.98     3222.99     36.34 o 
   2   1   2     1403.42     1536.24     17.84 o 
   3   1   2     1374.96     1400.88     11.91 o 
   4   1   2     4593.61     5059.99     40.20 o 
   5   1   2      300.97      279.20      3.33 o 
   6   1   2      380.06      354.50      4.58 o 
   7   1   2       20.02       22.29      0.76 o 
   8   1   2     1919.77     1850.13     17.95 o 
   9   1   2        1.84        1.96      0.44 o 
  10   1   2       72.47       75.88      2.05 o 
  11   1   2      258.44      271.61      4.76 o 
  12   1   2      116.91      127.40      3.16 o 
  13   1   2       49.99       50.38      2.08 o 
  14   1   2      153.28      173.21      4.11 o 
 -16   2   2        8.41        9.22      1.56 o 
 -15   2   2        0.80        1.28      0.82 o 
 -14   2   2        0.16        0.04      0.66 o 
 -13   2   2       24.53       20.76      1.18 o 
 -12   2   2      194.53      190.42      3.09 o 
 -11   2   2       85.23       78.29      1.80 o 
 -10   2   2      123.10      112.74      1.82 o 
  -9   2   2      332.89      322.33      3.78 o 
  -8   2   2      947.18      936.61      9.38 o 
  -7   2   2        0.10        0.15      0.23 o 
  -6   2   2      675.32      749.21      6.56 o 
  -5   2   2     1169.91     1222.05     10.34 o 
  -4   2   2       78.67       59.94      0.68 o 
  -3   2   2      998.91      876.79      6.99 o 
  -2   2   2     6682.29     6992.05     54.99 o 
  -1   2   2      912.57      999.58      8.81 o 
   0   2   2     3283.59     3300.14     56.84 o 
   1   2   2      581.40      589.57      7.65 o 
   2   2   2      169.87      172.80      1.93 o 
   3   2   2      267.08      267.95      2.70 o 
   4   2   2       33.10       50.24      0.82 o 
   5   2   2      131.96      184.02      2.22 o 
   6   2   2       30.83       46.63      1.13 o 
   7   2   2        4.09        3.02      0.53 o 
   8   2   2       53.55       32.13      1.02 o 
   9   2   2       19.33       24.13      1.00 o 
  10   2   2       29.88       34.60      1.33 o 
  11   2   2      150.98      148.28      3.23 o 
  12   2   2      112.79      115.70      3.17 o 
  13   2   2        0.05        0.94      0.87 o 
  14   2   2       87.46       92.39      4.84 o 
 -15   3   2       89.52       86.52      2.76 o 
 -14   3   2       24.17       25.51      1.36 o 
 -13   3   2      183.75      189.43      3.25 o 
 -12   3   2       24.06       23.87      1.16 o 
 -11   3   2       63.36       62.17      1.61 o 
 -10   3   2      197.26      192.34      3.31 o 
  -9   3   2       87.82       77.88      1.42 o 
  -8   3   2      280.40      267.97      3.36 o 
  -7   3   2      586.65      586.95      6.06 o 
  -6   3   2      241.48      304.95      3.36 o 
  -5   3   2       53.03       57.39      0.81 o 
  -4   3   2       44.43       40.75      0.52 o 
  -3   3   2       36.17       36.10      0.60 o 
  -2   3   2      337.70      366.11      3.38 o 
  -1   3   2      325.76      305.20      3.33 o 
   0   3   2       41.47       45.45      0.67 o 
   1   3   2      385.12      411.81      6.19 o 
   2   3   2      408.00      447.52      4.80 o 
   3   3   2      349.84      427.95      5.41 o 
   4   3   2     1389.78     1573.06     15.21 o 
   5   3   2     2124.72     2146.16     20.69 o 
   6   3   2      300.42      286.70      3.59 o 
   7   3   2      686.34      617.48      7.81 o 
   8   3   2      797.34      745.73     10.32 o 
   9   3   2      118.19      114.04      3.17 o 
  10   3   2      298.97      289.69      4.39 o 
  11   3   2      107.40      116.46      2.85 o 
  12   3   2       58.93       58.85      2.21 o 
  13   3   2       41.41       47.87      2.13 o 
  14   3   2       42.26       45.18      2.32 o 
 -15   4   2        1.31        1.39      1.19 o 
 -14   4   2        5.28        6.77      0.99 o 
 -13   4   2       25.19       27.26      1.34 o 
 -12   4   2        2.91        1.48      0.57 o 
 -11   4   2       66.27       64.38      1.63 o 
 -10   4   2      175.08      167.89      2.43 o 
  -9   4   2      428.56      437.60      4.89 o 
  -8   4   2      302.26      314.36      3.65 o 
  -7   4   2       54.20       43.42      0.94 o 
  -6   4   2      158.99      120.55      1.54 o 
  -5   4   2      591.24      553.96      5.66 o 
  -4   4   2      306.59      306.20      3.60 o 
  -3   4   2     1064.73     1137.29     16.52 o 
  -2   4   2      116.01      111.97      1.35 o 
  -1   4   2       25.94       23.60      0.56 o 
   0   4   2      697.89      763.30      8.85 o 
   1   4   2      570.19      599.90      7.05 o 
   2   4   2      947.64     1054.33     12.13 o 
   3   4   2       99.00      104.92      1.69 o 
   4   4   2      222.52      223.33      2.89 o 
   5   4   2        6.12        3.47      0.34 o 
   6   4   2       25.40       22.95      0.86 o 
   7   4   2      211.75      201.89      2.89 o 
   8   4   2       11.89        8.19      0.73 o 
   9   4   2      162.20      149.60      3.05 o 
  10   4   2       22.21       25.06      1.27 o 
  11   4   2      235.62      241.70      4.08 o 
  12   4   2       32.54       29.90      1.71 o 
  13   4   2       50.03       50.57      2.24 o 
  14   4   2       10.33        7.56      1.24 o 
 -15   5   2       16.10       16.19      1.86 o 
 -14   5   2       13.10       13.68      1.36 o 
 -13   5   2       87.60       83.19      2.15 o 
 -12   5   2        4.03        4.39      0.71 o 
 -11   5   2        1.36        0.94      0.51 o 
 -10   5   2       56.44       55.50      1.31 o 
  -9   5   2      198.25      188.65      2.57 o 
  -8   5   2       54.24       53.80      1.08 o 
  -7   5   2      379.64      407.36      4.50 o 
  -6   5   2       28.85       33.43      0.77 o 
  -5   5   2      284.03      324.14      3.56 o 
  -4   5   2      369.44      417.74      5.30 o 
  -3   5   2        0.04       -0.02      0.20 o 
  -2   5   2       19.64       15.08      0.99 o 
  -1   5   2      152.77      160.60      1.86 o 
   0   5   2       22.24       26.51      0.47 o 
   1   5   2       10.11        4.41      0.45 o 
   2   5   2       45.68       63.46      1.00 o 
   3   5   2        0.09        2.87      0.22 o 
   4   5   2      741.83      782.19      8.64 o 
   5   5   2      424.51      454.59      5.35 o 
   6   5   2      660.74      639.65      7.30 o 
   7   5   2      188.83      192.85      3.18 o 
   8   5   2      169.60      165.54      3.08 o 
   9   5   2        0.36       -0.46      0.46 o 
  10   5   2       53.78       48.22      2.11 o 
  11   5   2       45.02       48.88      2.42 o 
  12   5   2        0.01       -0.07      0.62 o 
  13   5   2        0.12        0.25      0.93 o 
  14   5   2       85.86      104.71      4.14 o 
 -15   6   2        4.89        1.58      1.21 o 
 -14   6   2        5.72        6.72      1.34 o 
 -13   6   2        9.06       10.24      1.24 o 
 -12   6   2       12.85       13.92      0.97 o 
 -11   6   2        3.80        3.38      0.52 o 
 -10   6   2      403.32      365.85      4.35 o 
  -9   6   2       33.16       29.22      0.91 o 
  -8   6   2      181.19      181.12      2.47 o 
  -7   6   2        4.45        4.94      0.85 o 
  -6   6   2       37.51       38.08      0.88 o 
  -5   6   2      140.73      135.27      1.67 o 
  -4   6   2      283.87      287.47      3.82 o 
  -3   6   2      438.92      489.12      6.09 o 
  -2   6   2        4.85        6.23      0.48 o 
  -1   6   2      256.55      295.98      3.22 o 
   0   6   2      620.99      712.86      7.10 o 
   1   6   2      489.51      548.57      5.55 o 
   2   6   2      118.27      130.14      1.95 o 
   3   6   2      136.64      155.16      2.42 o 
   4   6   2        1.55        1.46      0.41 o 
   5   6   2        3.32        2.87      0.55 o 
   6   6   2        2.19        3.41      0.59 o 
   7   6   2      229.59      203.48      3.34 o 
   8   6   2        4.68        6.63      0.73 o 
   9   6   2       97.76       94.71      2.24 o 
  10   6   2       51.99       55.87      2.08 o 
  11   6   2       39.96       48.32      2.05 o 
  12   6   2        3.90        0.45      0.87 o 
  13   6   2       48.77       57.34      2.35 o 
 -14   7   2       35.47       34.17      2.37 o 
 -13   7   2        4.88        4.13      1.24 o 
 -12   7   2        0.03       -0.16      0.65 o 
 -11   7   2       22.04       21.52      0.97 o 
 -10   7   2       20.97       18.82      0.83 o 
  -9   7   2      249.76      237.61      2.92 o 
  -8   7   2       29.00       27.36      0.89 o 
  -7   7   2      125.54      129.35      2.05 o 
  -6   7   2        1.67        0.81      0.28 o 
  -5   7   2       56.27       60.38      0.90 o 
  -4   7   2      308.09      300.96      4.15 o 
  -3   7   2      592.55      631.14      7.75 o 
  -2   7   2       83.34       93.84      1.97 o 
  -1   7   2        9.12        9.90      0.56 o 
   0   7   2      414.51      452.40      5.17 o 
   1   7   2        0.13       -0.21      0.21 o 
   2   7   2      101.00      117.59      1.76 o 
   3   7   2       38.43       41.55      0.90 o 
   4   7   2      455.15      453.08      5.85 o 
   5   7   2        0.06        0.76      0.81 o 
   6   7   2      879.27      766.68     10.13 o 
   7   7   2       30.74       23.49      1.22 o 
   8   7   2       20.47       19.89      1.15 o 
   9   7   2        0.09       -0.27      0.71 o 
  10   7   2        0.90        1.15      1.03 o 
  11   7   2       44.50       42.77      2.34 o 
  12   7   2        0.93        0.79      0.78 o 
  13   7   2       10.56       10.23      1.63 o 
 -14   8   2        3.27        2.43      1.39 o 
 -13   8   2       11.33       14.27      2.03 o 
 -12   8   2        3.46        4.59      1.22 o 
 -11   8   2       10.84        6.55      0.90 o 
 -10   8   2      101.04       90.56      2.29 o 
  -9   8   2       37.78       36.69      1.06 o 
  -8   8   2       91.20       91.19      1.63 o 
  -7   8   2      159.16      168.78      2.38 o 
  -6   8   2        0.12        0.29      0.24 o 
  -5   8   2       27.82       27.59      1.20 o 
  -4   8   2        0.01       -0.33      0.33 o 
  -3   8   2       95.08       99.47      1.88 o 
  -2   8   2       33.13       30.74      0.98 o 
  -1   8   2        2.35        4.41      0.58 o 
   0   8   2      330.97      340.93      4.68 o 
   1   8   2        1.11        0.80      0.38 o 
   2   8   2       18.73       18.95      0.78 o 
   3   8   2       74.34       80.68      2.42 o 
   4   8   2      187.40      185.32      3.38 o 
   5   8   2        0.05        0.49      0.58 o 
   6   8   2        5.63        6.88      0.74 o 
   7   8   2       55.46       47.64      1.62 o 
   8   8   2        3.28        1.69      0.99 o 
   9   8   2        2.46        4.98      0.97 o 
  10   8   2       52.35       57.13      3.26 o 
  11   8   2       10.51       11.58      1.36 o 
  12   8   2       12.94       13.39      1.43 o 
 -13   9   2        1.35        0.53      1.63 o 
 -12   9   2        0.24       -0.36      1.07 o 
 -11   9   2        2.08        3.71      0.98 o 
 -10   9   2       20.61       21.88      1.76 o 
  -9   9   2        0.23        1.20      0.52 o 
  -8   9   2       21.39       21.99      1.14 o 
  -7   9   2      125.24      119.33      2.39 o 
  -6   9   2        1.09       -0.33      0.35 o 
  -5   9   2      360.82      323.77      4.59 o 
  -4   9   2      115.40      124.95      2.28 o 
  -3   9   2       41.93       39.22      1.14 o 
  -2   9   2       23.00       23.35      1.38 o 
  -1   9   2        4.32        2.73      0.58 o 
   0   9   2       15.80       17.68      0.79 o 
   1   9   2      418.38      392.31      6.00 o 
   2   9   2      342.75      323.63      5.17 o 
   3   9   2       21.63       25.10      1.89 o 
   4   9   2      168.46      147.42      3.00 o 
   5   9   2       43.43       47.10      1.89 o 
   6   9   2        2.79        3.66      0.70 o 
   7   9   2       70.77       57.58      1.79 o 
   8   9   2        6.34        6.05      0.88 o 
   9   9   2       17.40       18.94      1.58 o 
  10   9   2        0.48       -0.64      0.83 o 
  11   9   2       49.35       56.04      2.55 o 
  12   9   2        5.00        3.48      1.16 o 
 -12  10   2        2.97        2.46      1.29 o 
 -11  10   2       12.47        9.20      1.58 o 
 -10  10   2       35.20       38.17      2.52 o 
  -9  10   2       14.81       14.53      1.36 o 
  -8  10   2        1.88        1.73      0.62 o 
  -7  10   2       19.35       19.48      1.41 o 
  -6  10   2        4.53        3.50      0.67 o 
  -5  10   2      422.12      405.92      8.76 o 
  -4  10   2      155.24      155.20      3.86 o 
  -3  10   2       32.51       22.57      1.76 o 
  -2  10   2       84.58       75.02      1.98 o 
  -1  10   2      297.19      268.39      4.54 o 
   0  10   2        2.11        0.14      0.56 o 
   1  10   2      321.30      320.21      7.61 o 
   2  10   2      169.28      158.02      3.18 o 
   3  10   2       98.59       95.73      2.39 o 
   4  10   2        0.05        0.44      0.61 o 
   5  10   2        0.07        0.81      0.67 o 
   6  10   2        4.66        3.77      0.80 o 
   7  10   2       22.93       23.54      1.38 o 
   8  10   2       12.72       11.40      1.54 o 
   9  10   2       16.70       21.26      2.16 o 
  10  10   2        2.05        3.46      1.01 o 
  11  10   2        1.43        2.50      1.35 o 
 -12  11   2        3.65        3.15      1.46 o 
 -11  11   2        0.32        0.88      0.98 o 
 -10  11   2       23.30       27.62      2.29 o 
  -9  11   2        0.29        0.71      1.06 o 
  -8  11   2       15.70       16.75      1.12 o 
  -7  11   2       15.14       10.65      0.89 o 
  -6  11   2        1.12        0.88      0.65 o 
  -5  11   2       76.47       75.81      2.14 o 
  -4  11   2        0.43       -0.11      0.61 o 
  -3  11   2      145.39      136.14      2.87 o 
  -2  11   2        4.89        2.59      0.72 o 
  -1  11   2       52.88       45.02      1.64 o 
   0  11   2       51.93       55.84      3.21 o 
   1  11   2      294.12      283.82      4.88 o 
   2  11   2       53.91       50.81      1.85 o 
   3  11   2        7.03        9.98      1.05 o 
   4  11   2       20.06       20.02      1.36 o 
   5  11   2        4.34        3.02      0.90 o 
   6  11   2       42.56       38.01      1.67 o 
   7  11   2       58.99       54.99      2.18 o 
   8  11   2        3.14        1.50      0.96 o 
   9  11   2       37.98       38.33      2.88 o 
  10  11   2        8.37        7.61      1.42 o 
 -11  12   2        3.77        3.96      1.94 o 
 -10  12   2        5.16        2.17      1.79 o 
  -9  12   2        4.03        3.38      1.28 o 
  -8  12   2      120.88      118.17      3.99 o 
  -7  12   2        2.06        2.44      0.69 o 
  -6  12   2       31.47       26.73      1.50 o 
  -5  12   2      148.25      139.88      3.10 o 
  -4  12   2        3.00        5.90      0.92 o 
  -3  12   2      263.12      252.81      4.58 o 
  -2  12   2        2.26        1.11      0.69 o 
  -1  12   2        9.88        6.63      0.90 o 
   0  12   2      181.95      171.77      3.53 o 
   1  12   2       11.91       13.73      1.14 o 
   2  12   2       37.52       32.16      1.67 o 
   3  12   2       60.33       50.31      1.95 o 
   4  12   2        0.08       -0.03      0.69 o 
   5  12   2      115.99      129.07      4.93 o 
   6  12   2       15.46       20.15      1.34 o 
   7  12   2        0.49       -0.56      0.72 o 
   8  12   2        1.33        0.83      0.97 o 
   9  12   2        4.77        4.25      1.94 o 
 -10  13   2       17.31       17.33      2.59 o 
  -9  13   2       13.37       16.31      3.81 o 
  -8  13   2        0.04       -0.99      1.11 o 
  -7  13   2       22.67       21.81      2.05 o 
  -6  13   2        1.00        2.44      1.51 o 
  -5  13   2        8.45       10.06      1.37 o 
  -4  13   2        0.02        1.21      1.15 o 
  -3  13   2        1.91        2.06      0.68 o 
  -2  13   2        2.77        2.27      0.68 o 
  -1  13   2       62.78       61.05      2.24 o 
   0  13   2        9.54        9.14      1.01 o 
   1  13   2       81.35       86.04      2.53 o 
   2  13   2       49.09       49.34      1.96 o 
   3  13   2       11.00       12.56      1.21 o 
   4  13   2      141.45      146.75      3.43 o 
   5  13   2        2.07        1.50      0.85 o 
   6  13   2        0.76        2.90      0.88 o 
   7  13   2       24.40       25.97      1.96 o 
   8  13   2        8.58        6.07      1.39 o 
  -8  14   2       30.97       32.94      3.34 o 
  -7  14   2       10.38        9.63      1.76 o 
  -6  14   2       12.40       12.66      4.72 o 
  -5  14   2      108.79      119.79      5.17 o 
  -4  14   2       23.07       27.08      2.80 o 
  -3  14   2       73.01       74.04      2.73 o 
  -2  14   2       21.44       19.13      1.78 o 
  -1  14   2       23.43       28.17      1.77 o 
   0  14   2       35.70       34.17      1.78 o 
   1  14   2       26.66       32.48      1.73 o 
   2  14   2       60.44       58.60      2.46 o 
   3  14   2        0.02       -0.77      0.77 o 
   4  14   2        8.41        7.13      1.14 o 
   5  14   2       24.62       30.88      2.84 o 
   6  14   2        4.48        5.67      1.52 o 
   7  14   2        5.56        6.74      1.68 o 
  -6  15   2        0.00        0.65      1.98 o 
  -5  15   2        0.89        1.98      1.72 o 
  -4  15   2       41.76       55.04      4.10 o 
  -3  15   2        1.14        2.11      1.61 o 
  -2  15   2        6.39        7.19      3.81 o 
  -1  15   2        5.61        3.81      1.72 o 
   0  15   2        4.81        3.81      1.68 o 
   1  15   2      131.62      155.05      5.92 o 
   2  15   2        3.75        1.23      2.23 o 
   3  15   2       26.76       26.63      2.03 o 
   4  15   2       22.30       20.96      2.10 o 
   5  15   2       11.55        8.84      3.05 o 
  -3  16   2        0.19       -1.40      2.74 o 
  -2  16   2       49.00       46.06      3.88 o 
  -1  16   2       50.12       55.92      4.57 o 
   0  16   2        0.77       -0.22      1.61 o 
   1  16   2        5.66        1.94      3.35 o 
 -16   1   3        2.22        3.09      1.46 o 
 -15   1   3        0.54        0.20      1.07 o 
 -14   1   3        4.26        4.68      0.80 o 
 -13   1   3       30.46       28.32      1.28 o 
 -12   1   3      115.46      118.05      2.41 o 
 -11   1   3        0.01       -0.38      0.38 o 
 -10   1   3        4.97        2.59      0.38 o 
  -9   1   3       75.23       82.96      1.44 o 
  -8   1   3        4.44        5.47      0.37 o 
  -7   1   3      182.97      148.87      1.67 o 
  -6   1   3      162.07      121.68      1.31 o 
  -5   1   3      168.40      186.19      1.82 o 
  -4   1   3       98.36      115.53      1.23 o 
  -3   1   3       71.71       78.19      0.84 o 
  -2   1   3      158.18      184.09      1.95 o 
  -1   1   3      490.48      551.31     15.09 o 
   0   1   3      462.56      453.38      6.92 o 
   1   1   3       20.92       11.48      0.52 o 
   2   1   3      421.59      406.30      4.53 o 
   3   1   3       32.63       36.90      0.62 o 
   4   1   3      194.53      182.08      2.13 o 
   5   1   3        3.97        7.30      0.41 o 
   6   1   3      296.84      296.83      3.60 o 
   7   1   3      287.51      290.99      4.81 o 
   8   1   3       52.13       47.70      1.80 o 
   9   1   3        5.00        3.29      0.57 o 
  10   1   3        0.71        0.40      0.64 o 
  11   1   3       65.95       65.54      2.13 o 
  12   1   3        4.09        3.61      0.98 o 
  13   1   3        1.96        4.62      1.07 o 
 -16   2   3        2.49        2.79      1.46 o 
 -15   2   3        5.01        3.21      1.05 o 
 -14   2   3       19.95       19.20      1.29 o 
 -13   2   3        7.08        4.97      0.73 o 
 -12   2   3       10.89       10.37      0.84 o 
 -11   2   3       97.63       95.20      1.73 o 
 -10   2   3       31.94       32.22      0.97 o 
  -9   2   3       65.76       60.27      1.10 o 
  -8   2   3      415.10      434.95      4.12 o 
  -7   2   3      226.96      214.21      2.22 o 
  -6   2   3      223.17      248.83      2.69 o 
  -5   2   3       21.49       22.89      0.50 o 
  -4   2   3      127.50      129.26      1.26 o 
  -3   2   3       85.12       72.97      1.53 o 
  -2   2   3       45.51       46.74      0.99 o 
  -1   2   3       19.51       21.21      0.53 o 
   0   2   3       35.44       31.88      0.65 o 
   1   2   3      106.10      121.54      1.56 o 
   2   2   3     1995.48     2068.09     18.46 o 
   3   2   3      432.32      489.57      4.70 o 
   4   2   3       54.28       51.60      0.98 o 
   5   2   3      278.23      268.50      3.32 o 
   6   2   3      197.79      197.88      3.57 o 
   7   2   3      879.73      857.70     11.54 o 
   8   2   3        8.25        4.86      0.61 o 
   9   2   3        6.24        5.23      0.71 o 
  10   2   3       10.54        8.83      0.89 o 
  11   2   3        3.03        2.77      0.83 o 
  12   2   3       17.91       20.79      1.89 o 
  13   2   3       10.17       11.79      1.33 o 
 -15   3   3        0.02        1.82      0.96 o 
 -14   3   3        0.47        1.23      0.93 o 
 -13   3   3       32.63       31.01      1.52 o 
 -12   3   3      269.18      269.17      3.54 o 
 -11   3   3       81.09       75.66      1.53 o 
 -10   3   3       29.73       29.81      0.97 o 
  -9   3   3       64.71       58.50      1.32 o 
  -8   3   3       95.89       97.98      1.41 o 
  -7   3   3      232.02      264.10      2.93 o 
  -6   3   3      316.65      320.71      3.52 o 
  -5   3   3      273.84      236.29      2.65 o 
  -4   3   3      156.67      128.04      1.28 o 
  -3   3   3       49.43       51.86      0.70 o 
  -2   3   3       24.39       23.09      0.42 o 
  -1   3   3       26.82       18.32      0.36 o 
   0   3   3       45.85       38.54      0.90 o 
   1   3   3      856.62      849.31     30.22 o 
   2   3   3      131.84      147.44      2.74 o 
   3   3   3      232.23      290.17      3.40 o 
   4   3   3       57.11       57.20      1.06 o 
   5   3   3      110.15      112.91      1.77 o 
   6   3   3      148.38      138.81      2.32 o 
   7   3   3      624.24      605.04      7.72 o 
   8   3   3       80.42       91.02      3.42 o 
   9   3   3      109.51       92.01      2.25 o 
  10   3   3       74.97       70.86      1.85 o 
  11   3   3       80.65       79.50      2.15 o 
  12   3   3        9.59        7.72      1.07 o 
  13   3   3        2.32        1.90      1.58 o 
 -15   4   3       36.07       34.99      2.42 o 
 -14   4   3       25.16       26.04      1.77 o 
 -13   4   3        6.64        5.47      0.97 o 
 -12   4   3       24.36       24.57      1.09 o 
 -11   4   3       37.18       36.34      1.14 o 
 -10   4   3       87.16       90.91      1.62 o 
  -9   4   3       74.31       75.64      1.37 o 
  -8   4   3      218.74      232.84      2.84 o 
  -7   4   3       82.97       84.90      1.13 o 
  -6   4   3      123.63      124.77      1.70 o 
  -5   4   3      131.19      116.04      1.56 o 
  -4   4   3       25.30       37.43      0.59 o 
  -3   4   3      353.81      356.21      3.41 o 
  -2   4   3        0.06        0.17      0.16 o 
  -1   4   3      513.09      530.59      5.67 o 
   0   4   3      367.78      394.09      4.27 o 
   1   4   3       18.77       16.58      1.09 o 
   2   4   3     1050.36     1113.36     12.75 o 
   3   4   3        7.06        9.47      0.45 o 
   4   4   3      199.58      205.20      2.70 o 
   5   4   3      593.15      598.86      6.81 o 
   6   4   3      376.89      367.11      4.97 o 
   7   4   3      508.07      486.72      6.47 o 
   8   4   3        9.56       13.89      1.05 o 
   9   4   3       10.15       14.20      1.55 o 
  10   4   3       89.27       92.08      2.43 o 
  11   4   3       69.71       70.01      2.06 o 
  12   4   3       32.10       32.98      1.61 o 
  13   4   3        3.74        2.94      1.08 o 
 -15   5   3       14.66       12.32      1.74 o 
 -14   5   3        0.45        0.94      0.90 o 
 -13   5   3       50.66       51.00      2.11 o 
 -12   5   3       52.42       48.89      1.71 o 
 -11   5   3       61.15       60.64      1.51 o 
 -10   5   3       14.28       15.71      0.75 o 
  -9   5   3      101.80      101.70      1.65 o 
  -8   5   3      393.63      384.91      4.31 o 
  -7   5   3      188.33      168.56      2.46 o 
  -6   5   3      213.64      191.40      2.42 o 
  -5   5   3      664.75      713.95      7.84 o 
  -4   5   3        0.13        0.10      0.24 o 
  -3   5   3      573.71      581.49      5.82 o 
  -2   5   3     1835.69     1904.91     23.55 o 
  -1   5   3       72.32       83.49      1.42 o 
   0   5   3      406.46      470.92      6.98 o 
   1   5   3      211.37      214.13      3.40 o 
   2   5   3       34.57       44.50      0.99 o 
   3   5   3      233.19      263.33      3.54 o 
   4   5   3      121.57      116.28      1.89 o 
   5   5   3      117.58      121.01      2.18 o 
   6   5   3        5.11        3.55      0.57 o 
   7   5   3        5.18        2.70      0.58 o 
   8   5   3        0.40       -0.47      0.57 o 
   9   5   3       56.04       52.11      1.92 o 
  10   5   3       27.03       23.48      2.15 o 
  11   5   3        5.01        3.16      0.80 o 
  12   5   3       75.90       72.45      2.25 o 
  13   5   3       24.26       32.37      2.22 o 
 -15   6   3       11.48       12.39      1.79 o 
 -14   6   3       24.99       27.30      2.15 o 
 -13   6   3        2.99        3.65      0.97 o 
 -12   6   3      137.00      133.37      3.00 o 
 -11   6   3        5.07        4.82      0.74 o 
 -10   6   3       13.58       14.76      1.02 o 
  -9   6   3        0.18        0.21      0.47 o 
  -8   6   3        7.19        8.37      0.59 o 
  -7   6   3       20.99       23.85      0.83 o 
  -6   6   3      158.32      145.69      2.04 o 
  -5   6   3       43.33       54.24      1.32 o 
  -4   6   3       26.89       26.62      0.88 o 
  -3   6   3      690.59      793.86      9.51 o 
  -2   6   3       53.82       39.10      0.80 o 
  -1   6   3      163.77      153.08      1.81 o 
   0   6   3       54.51       48.85      1.12 o 
   1   6   3      951.88      894.79     10.54 o 
   2   6   3      929.29      944.05     11.15 o 
   3   6   3      437.11      408.37      4.68 o 
   4   6   3      606.44      613.94      6.42 o 
   5   6   3       22.91       21.41      1.01 o 
   6   6   3        9.77       11.83      1.01 o 
   7   6   3      375.09      355.56      5.76 o 
   8   6   3      210.94      210.54      4.05 o 
   9   6   3       98.22      103.16      2.73 o 
  10   6   3      122.81      128.33      4.80 o 
  11   6   3        8.86        6.53      1.23 o 
  12   6   3       35.25       37.65      1.82 o 
 -14   7   3       32.95       35.64      2.46 o 
 -13   7   3       43.59       43.38      2.60 o 
 -12   7   3       21.33       20.77      1.25 o 
 -11   7   3       12.23       12.34      1.33 o 
 -10   7   3        0.86        0.97      0.57 o 
  -9   7   3      665.28      651.81      7.72 o 
  -8   7   3       90.92       92.60      1.86 o 
  -7   7   3       21.41       23.39      0.92 o 
  -6   7   3      596.68      611.34      7.09 o 
  -5   7   3      103.64       89.20      1.82 o 
  -4   7   3      144.32      117.74      2.06 o 
  -3   7   3      730.28      713.68      8.70 o 
  -2   7   3     1201.00     1235.78     15.99 o 
  -1   7   3      295.83      271.09      3.37 o 
   0   7   3       14.69       12.67      0.54 o 
   1   7   3      260.91      265.14      3.26 o 
   2   7   3        2.82        2.35      0.27 o 
   3   7   3      179.23      169.28      3.26 o 
   4   7   3      595.90      607.44     11.75 o 
   5   7   3        6.64        6.98      0.72 o 
   6   7   3       34.78       29.90      1.30 o 
   7   7   3       57.90       56.61      2.27 o 
   8   7   3       22.01       27.63      1.54 o 
   9   7   3       15.54       12.67      1.20 o 
  10   7   3        2.13        3.77      1.06 o 
  11   7   3        1.38        1.14      0.99 o 
  12   7   3       58.80       63.98      2.22 o 
 -14   8   3       17.89       20.41      2.10 o 
 -13   8   3       13.15       16.72      1.78 o 
 -12   8   3       65.17       69.07      2.01 o 
 -11   8   3        0.04       -0.45      0.78 o 
 -10   8   3       13.58       10.94      0.94 o 
  -9   8   3       33.41       34.75      1.32 o 
  -8   8   3      101.21       89.98      1.95 o 
  -7   8   3        9.74        9.28      1.20 o 
  -6   8   3       16.12       14.75      0.96 o 
  -5   8   3       17.96       15.53      1.05 o 
  -4   8   3        3.90        3.49      0.61 o 
  -3   8   3      136.35      149.32      2.87 o 
  -2   8   3      111.82       98.48      2.20 o 
  -1   8   3      317.67      298.68      4.79 o 
   0   8   3      376.90      355.52      5.47 o 
   1   8   3      339.17      344.34      6.07 o 
   2   8   3      119.28      121.66      2.98 o 
   3   8   3      244.57      229.74      4.31 o 
   4   8   3      967.68      943.40     17.91 o 
   5   8   3      188.20      166.95      3.00 o 
   6   8   3        5.65        4.95      0.72 o 
   7   8   3      191.45      180.36      3.74 o 
   8   8   3      121.82      127.24      3.10 o 
   9   8   3       79.67       81.77      3.15 o 
  10   8   3      182.81      186.91      5.98 o 
  11   8   3       21.80       22.00      1.92 o 
 -13   9   3        2.52        1.70      1.21 o 
 -12   9   3       31.49       27.58      1.59 o 
 -11   9   3       18.93       18.90      1.25 o 
 -10   9   3       18.63       23.36      1.17 o 
  -9   9   3      460.26      451.59      5.82 o 
  -8   9   3        2.97        3.42      0.70 o 
  -7   9   3        2.04        0.03      0.57 o 
  -6   9   3      860.60      834.46     10.52 o 
  -5   9   3      128.28      118.50      2.66 o 
  -4   9   3      210.27      213.90      5.57 o 
  -3   9   3      131.02      125.61      2.69 o 
  -2   9   3       86.27       82.89      2.38 o 
  -1   9   3      297.89      297.73      4.90 o 
   0   9   3       10.12        9.58      1.41 o 
   1   9   3     1079.99     1052.41     18.43 o 
   2   9   3        0.08       -0.46      0.46 o 
   3   9   3      299.36      277.65      4.75 o 
   4   9   3      157.07      165.65      3.65 o 
   5   9   3        6.92        5.23      0.83 o 
   6   9   3       10.74        8.64      0.97 o 
   7   9   3        0.01       -0.66      0.69 o 
   8   9   3       99.72      100.62      2.91 o 
   9   9   3       14.85       11.88      1.32 o 
  10   9   3       41.27       44.77      2.52 o 
  11   9   3        0.46       -0.10      1.16 o 
 -12  10   3       32.37       37.98      4.20 o 
 -11  10   3        2.19        2.17      0.86 o 
 -10  10   3        1.96        1.83      0.74 o 
  -9  10   3       24.05       28.66      1.46 o 
  -8  10   3       13.49       14.74      1.07 o 
  -7  10   3        0.00       -0.56      0.56 o 
  -6  10   3      193.21      192.13      3.37 o 
  -5  10   3       49.36       42.95      1.72 o 
  -4  10   3       24.36       22.60      1.55 o 
  -3  10   3       49.54       42.86      1.61 o 
  -2  10   3       49.40       46.59      1.67 o 
  -1  10   3       27.27       28.55      1.36 o 
   0  10   3      463.24      413.81      6.46 o 
   1  10   3       33.25       34.59      2.29 o 
   2  10   3       45.96       42.80      1.67 o 
   3  10   3      140.23      138.86      3.04 o 
   4  10   3      239.22      252.38      6.33 o 
   5  10   3      258.60      260.06      4.79 o 
   6  10   3       14.34       16.96      1.34 o 
   7  10   3      102.31      101.57      2.91 o 
   8  10   3      160.72      172.46      4.05 o 
   9  10   3        2.85        3.49      1.10 o 
  10  10   3       44.35       45.96      2.93 o 
 -11  11   3        7.05        5.51      1.44 o 
 -10  11   3       34.27       31.36      1.65 o 
  -9  11   3       80.28       83.00      2.43 o 
  -8  11   3       64.05       67.75      1.98 o 
  -7  11   3        5.86        4.67      0.97 o 
  -6  11   3      168.72      168.92      3.53 o 
  -5  11   3      132.16      132.83      3.04 o 
  -4  11   3       12.97       17.37      1.26 o 
  -3  11   3       42.17       39.48      1.63 o 
  -2  11   3       84.54       83.85      2.73 o 
  -1  11   3        5.24        6.79      0.90 o 
   0  11   3        2.29        1.10      0.80 o 
   1  11   3      386.00      383.90      6.27 o 
   2  11   3        5.26        4.02      0.87 o 
   3  11   3       15.20       13.82      1.22 o 
   4  11   3       12.29       11.70      1.14 o 
   5  11   3        0.09        0.91      0.88 o 
   6  11   3       13.49       14.25      1.30 o 
   7  11   3       12.29       12.18      1.36 o 
   8  11   3       16.89       18.01      1.57 o 
   9  11   3        5.66        4.81      1.34 o 
 -10  12   3        5.59        5.32      1.34 o 
  -9  12   3       13.78       13.67      1.39 o 
  -8  12   3        2.64        3.92      1.07 o 
  -7  12   3        3.38        1.82      0.84 o 
  -6  12   3       34.79       29.27      1.55 o 
  -5  12   3        0.33       -0.65      0.65 o 
  -4  12   3       20.97       16.98      1.33 o 
  -3  12   3        0.00       -0.54      0.86 o 
  -2  12   3       28.99       30.77      1.61 o 
  -1  12   3        9.90       14.61      1.24 o 
   0  12   3       96.63       88.33      2.50 o 
   1  12   3       31.90       34.91      2.16 o 
   2  12   3       13.55       13.82      1.24 o 
   3  12   3       26.61       28.30      1.66 o 
   4  12   3       59.83       65.80      2.31 o 
   5  12   3       54.57       58.22      2.57 o 
   6  12   3       93.92       93.48      2.84 o 
   7  12   3       32.52       39.45      2.19 o 
   8  12   3       24.28       22.22      1.99 o 
  -9  13   3        6.56        5.79      1.94 o 
  -8  13   3        1.88        2.48      2.13 o 
  -7  13   3       15.33       16.81      2.02 o 
  -6  13   3       33.97       36.97      1.83 o 
  -5  13   3       54.66       61.58      2.18 o 
  -4  13   3       20.39       25.31      1.56 o 
  -3  13   3        4.18        4.35      0.99 o 
  -2  13   3        0.02       -0.24      0.81 o 
  -1  13   3        0.07        0.54      0.74 o 
   0  13   3       18.61       20.59      1.46 o 
   1  13   3       26.99       25.61      1.57 o 
   2  13   3       17.92       15.36      1.54 o 
   3  13   3        0.06        0.81      0.84 o 
   4  13   3        4.22        4.05      1.11 o 
   5  13   3        7.59        7.88      1.34 o 
   6  13   3        3.72        4.00      1.21 o 
   7  13   3        2.30        2.07      1.16 o 
  -8  14   3        0.06       -0.51      1.61 o 
  -7  14   3        4.31        6.10      1.94 o 
  -6  14   3       11.44       13.11      2.26 o 
  -5  14   3        3.20        3.79      1.69 o 
  -4  14   3        0.80       -0.76      0.76 o 
  -3  14   3        1.03        0.50      0.79 o 
  -2  14   3        5.22        4.75      1.14 o 
  -1  14   3       38.10       42.31      2.02 o 
   0  14   3        0.02        0.87      0.84 o 
   1  14   3       39.85       36.75      2.82 o 
   2  14   3       14.27       17.52      1.62 o 
   3  14   3        0.04       -0.93      0.93 o 
   4  14   3        9.78        7.38      1.64 o 
   5  14   3        0.22        0.69      0.99 o 
  -5  15   3        1.25        0.88      2.74 o 
  -4  15   3        1.82        3.05      1.72 o 
  -3  15   3        9.72       10.99      1.36 o 
  -2  15   3       11.82       17.13      1.62 o 
  -1  15   3        4.06        5.93      1.76 o 
   0  15   3        0.19        0.13      0.97 o 
   1  15   3       40.94       45.53      4.27 o 
   2  15   3        4.85        2.42      1.68 o 
   3  15   3        3.00        5.46      2.90 o 
 -16   0   4        5.04        6.10      2.74 o 
 -15   0   4        3.09        3.66      2.13 o 
 -14   0   4       46.45       44.20      4.57 o 
 -13   0   4      293.48      279.49     10.97 o 
 -12   0   4        2.94        3.12      0.78 o 
 -11   0   4       44.80       45.61      1.47 o 
 -10   0   4      323.41      324.46      5.01 o 
  -9   0   4      265.52      261.53      4.06 o 
  -8   0   4      729.85      693.82      9.25 o 
  -7   0   4      181.07      166.05      4.08 o 
  -6   0   4        7.03        6.10      1.15 o 
  -5   0   4      346.59      369.70      6.02 o 
  -4   0   4      145.24      168.55      2.28 o 
  -3   0   4    11709.01    12420.20    235.90 o 
  -2   0   4      854.58      900.19     13.38 o 
  -1   0   4      166.93      124.08      2.17 o 
   0   0   4       54.57       57.27      1.14 o 
   1   0   4        0.90        0.24      0.42 o 
   2   0   4      536.33      650.92     12.96 o 
   3   0   4      438.62      458.19      8.73 o 
   4   0   4       84.18       79.99      3.66 o 
   5   0   4        4.98        5.95      1.68 o 
   6   0   4      826.26      814.79     19.81 o 
   7   0   4       45.92       41.80      1.82 o 
   8   0   4        0.78       -0.69      0.69 o 
   9   0   4      204.17      201.81      4.28 o 
  10   0   4      153.28      146.78      4.41 o 
  11   0   4       18.37       10.98      1.83 o 
  12   0   4      361.96      397.18      9.58 o 
  13   0   4       14.47       14.94      2.16 o 
 -16   1   4       25.83       24.37      3.66 o 
 -15   1   4       30.54       32.42      5.94 o 
 -14   1   4       59.04       57.20      3.45 o 
 -13   1   4      151.99      151.18      3.26 o 
 -12   1   4        0.16        0.49      0.52 o 
 -11   1   4        1.92        1.93      0.39 o 
 -10   1   4       80.01       82.43      1.36 o 
  -9   1   4       67.61       71.83      1.13 o 
  -8   1   4       24.60       27.80      0.72 o 
  -7   1   4        0.13        0.00      0.16 o 
  -6   1   4       43.52       45.04      0.92 o 
  -5   1   4        1.93        2.14      0.27 o 
  -4   1   4     7576.14     8255.79     89.66 o 
  -3   1   4       60.21       65.32      1.95 o 
  -2   1   4      254.00      200.95      4.84 o 
  -1   1   4      329.24      289.90      5.82 o 
   0   1   4      199.27      200.18      3.94 o 
   1   1   4     1973.20     1996.59     29.44 o 
   2   1   4      943.96     1008.78     10.71 o 
   3   1   4     1145.40     1241.84     13.03 o 
   4   1   4      284.89      284.92      3.67 o 
   5   1   4       39.02       37.29      1.02 o 
   6   1   4      782.75      719.36     17.32 o 
   7   1   4       72.33       73.68      1.52 o 
   8   1   4       80.95       75.64      1.66 o 
   9   1   4       59.17       60.10      1.65 o 
  10   1   4        7.70        9.38      1.03 o 
  11   1   4      196.79      208.56      4.15 o 
  12   1   4        1.59        0.71      0.93 o 
  13   1   4       26.14       31.43      1.88 o 
 -15   2   4        2.63        3.35      3.05 o 
 -14   2   4        0.01       -0.61      1.29 o 
 -13   2   4      177.43      175.90      3.97 o 
 -12   2   4       38.29       38.27      1.46 o 
 -11   2   4       98.74       97.11      1.87 o 
 -10   2   4      372.03      353.86      4.13 o 
  -9   2   4      158.58      148.56      2.09 o 
  -8   2   4       99.13       99.58      1.43 o 
  -7   2   4      294.21      330.08      3.38 o 
  -6   2   4       74.49       73.51      1.01 o 
  -5   2   4      403.74      351.50      3.74 o 
  -4   2   4       26.88       19.69      0.97 o 
  -3   2   4     2144.18     2357.39     24.52 o 
  -2   2   4      679.28      633.31      6.73 o 
  -1   2   4       54.09       37.81      1.03 o 
   0   2   4       18.76       18.07      0.58 o 
   1   2   4      176.45      222.19      3.00 o 
   2   2   4      517.55      541.81      5.48 o 
   3   2   4       19.15       16.12      0.53 o 
   4   2   4        3.88        5.50      0.41 o 
   5   2   4        2.89        3.52      0.43 o 
   6   2   4      248.83      260.32      4.09 o 
   7   2   4      103.32       91.44      2.34 o 
   8   2   4      206.52      208.49      3.57 o 
   9   2   4      249.18      251.45      4.30 o 
  10   2   4      128.50      128.20      2.61 o 
  11   2   4       31.83       29.28      1.59 o 
  12   2   4      148.26      146.18      3.54 o 
 -15   3   4       58.71       56.81      5.94 o 
 -14   3   4        5.85        3.65      1.29 o 
 -13   3   4        0.86        1.53      0.79 o 
 -12   3   4       12.86       13.38      1.31 o 
 -11   3   4        1.25        0.29      0.52 o 
 -10   3   4        9.06       10.10      0.68 o 
  -9   3   4      207.86      200.15      2.63 o 
  -8   3   4       45.96       49.90      1.07 o 
  -7   3   4      110.19      118.65      1.89 o 
  -6   3   4       23.82       22.97      0.63 o 
  -5   3   4      232.89      220.33      2.23 o 
  -4   3   4      347.82      376.05      3.88 o 
  -3   3   4       84.64       82.53      1.90 o 
  -2   3   4      535.48      561.38      9.42 o 
  -1   3   4      211.30      211.19      2.79 o 
   0   3   4      471.22      504.61      6.09 o 
   1   3   4        5.12       12.25      0.54 o 
   2   3   4      496.45      474.36      4.59 o 
   3   3   4      962.55      965.93     10.27 o 
   4   3   4      473.55      472.74      4.97 o 
   5   3   4      676.00      625.26      8.65 o 
   6   3   4      583.79      535.19      7.69 o 
   7   3   4       29.46       28.66      1.34 o 
   8   3   4      138.55      127.53      3.17 o 
   9   3   4        3.87        4.71      0.83 o 
  10   3   4       28.20       29.17      1.52 o 
  11   3   4       45.83       52.15      1.85 o 
  12   3   4        3.92        2.33      1.02 o 
 -15   4   4        3.80        3.96      1.72 o 
 -14   4   4       14.09       11.95      1.24 o 
 -13   4   4       18.46       17.82      1.25 o 
 -12   4   4      103.86      100.41      2.32 o 
 -11   4   4      131.53      133.07      2.64 o 
 -10   4   4      204.54      219.16      3.51 o 
  -9   4   4      209.17      216.90      3.31 o 
  -8   4   4        0.69        0.00      0.30 o 
  -7   4   4      134.14      113.06      1.81 o 
  -6   4   4      121.98      106.13      2.02 o 
  -5   4   4      234.42      251.93      2.65 o 
  -4   4   4      155.99      168.97      1.60 o 
  -3   4   4        2.21        3.09      0.43 o 
  -2   4   4      154.18      175.40      2.43 o 
  -1   4   4      109.22      127.48      1.83 o 
   0   4   4      193.61      191.98      4.29 o 
   1   4   4       98.94       84.28      5.03 o 
   2   4   4       33.51       51.68      1.01 o 
   3   4   4       80.18       80.45      1.42 o 
   4   4   4        2.18        4.35      0.44 o 
   5   4   4        0.11        0.00      0.52 o 
   6   4   4       48.19       45.23      2.16 o 
   7   4   4       12.52       10.96      0.95 o 
   8   4   4      260.12      263.45      5.16 o 
   9   4   4      193.15      205.96      4.58 o 
  10   4   4       67.32       62.16      2.38 o 
  11   4   4       84.54       92.55      2.88 o 
  12   4   4       87.34       88.40      2.68 o 
 -15   5   4       21.08       20.11      2.59 o 
 -14   5   4        6.11        6.52      1.05 o 
 -13   5   4        0.16        0.69      0.73 o 
 -12   5   4        7.81        6.78      0.87 o 
 -11   5   4       29.17       27.65      1.30 o 
 -10   5   4        6.91        6.31      0.79 o 
  -9   5   4       72.45       74.48      1.76 o 
  -8   5   4        5.98        6.42      0.52 o 
  -7   5   4      124.23      128.84      2.06 o 
  -6   5   4      191.87      201.15      2.47 o 
  -5   5   4      153.52      157.53      2.01 o 
  -4   5   4       17.11       15.13      0.40 o 
  -3   5   4       14.75       14.43      0.56 o 
  -2   5   4      233.00      259.41      3.48 o 
  -1   5   4       86.95       82.71      1.41 o 
   0   5   4       35.07       28.73      0.68 o 
   1   5   4      101.20      123.24      1.83 o 
   2   5   4      522.80      528.10      6.45 o 
   3   5   4      121.62      132.37      1.95 o 
   4   5   4      317.61      327.02      4.50 o 
   5   5   4      511.79      501.80      7.32 o 
   6   5   4      127.81      123.48      2.66 o 
   7   5   4        1.83        0.40      0.58 o 
   8   5   4       59.18       52.33      2.46 o 
   9   5   4        0.45        0.49      0.83 o 
  10   5   4        2.27        2.56      0.93 o 
  11   5   4       11.97       14.01      1.26 o 
  12   5   4       27.18       31.54      1.69 o 
 -14   6   4        7.49        5.74      1.05 o 
 -13   6   4        5.85        5.64      0.93 o 
 -12   6   4       42.70       41.14      1.68 o 
 -11   6   4      138.48      133.40      2.82 o 
 -10   6   4       44.91       41.98      1.91 o 
  -9   6   4       65.16       66.36      1.73 o 
  -8   6   4        2.22        0.59      0.58 o 
  -7   6   4        0.10       -0.27      0.39 o 
  -6   6   4        2.81        1.42      0.32 o 
  -5   6   4      477.32      474.46      5.04 o 
  -4   6   4        3.90        3.51      0.29 o 
  -3   6   4       14.43       10.90      0.37 o 
  -2   6   4        4.41        8.40      0.47 o 
  -1   6   4      107.33      108.35      1.59 o 
   0   6   4      195.48      205.68      2.27 o 
   1   6   4       17.50       15.35      0.81 o 
   2   6   4      129.05      126.35      2.08 o 
   3   6   4        7.39        6.61      0.58 o 
   4   6   4      203.36      186.14      3.38 o 
   5   6   4      174.67      151.26      3.03 o 
   6   6   4        1.31        1.40      0.64 o 
   7   6   4       38.41       40.72      1.80 o 
   8   6   4       37.92       36.76      1.74 o 
   9   6   4      128.98      136.25      3.87 o 
  10   6   4        7.43        5.13      1.11 o 
  11   6   4       12.45       12.53      1.26 o 
 -14   7   4        0.92        0.79      1.06 o 
 -13   7   4        0.22        0.72      0.74 o 
 -12   7   4       95.94       92.34      2.59 o 
 -11   7   4       87.35       89.45      2.82 o 
 -10   7   4        1.77        1.27      0.67 o 
  -9   7   4      117.06      119.56      3.15 o 
  -8   7   4        1.97        1.30      0.59 o 
  -7   7   4       15.45       13.95      0.75 o 
  -6   7   4      101.32       97.68      1.77 o 
  -5   7   4        0.07        0.25      0.33 o 
  -4   7   4        2.07        1.63      0.50 o 
  -3   7   4        6.56        7.65      0.92 o 
  -2   7   4      361.42      377.33      4.44 o 
  -1   7   4       16.64       17.46      0.83 o 
   0   7   4       19.78       19.59      0.83 o 
   1   7   4       72.91       73.22      1.51 o 
   2   7   4       46.53       50.30      1.48 o 
   3   7   4       37.16       35.80      1.33 o 
   4   7   4      204.10      189.89      4.31 o 
   5   7   4       97.79       94.90      2.35 o 
   6   7   4       20.44       17.57      1.20 o 
   7   7   4       13.02       12.23      1.12 o 
   8   7   4       19.52       18.86      1.34 o 
   9   7   4       31.07       28.28      1.69 o 
  10   7   4        0.03       -0.92      0.92 o 
  11   7   4       11.61       14.00      1.69 o 
 -13   8   4        4.94        3.91      0.97 o 
 -12   8   4        1.54        1.19      0.68 o 
 -11   8   4       15.25       15.56      1.15 o 
 -10   8   4        0.25        1.42      0.67 o 
  -9   8   4        1.23        0.57      0.65 o 
  -8   8   4       17.62       19.23      0.98 o 
  -7   8   4        2.44        2.23      0.49 o 
  -6   8   4       88.38       81.69      1.84 o 
  -5   8   4      120.23      132.49      2.45 o 
  -4   8   4        4.56        4.89      0.69 o 
  -3   8   4       12.40       10.05      0.83 o 
  -2   8   4       11.99       13.76      0.98 o 
  -1   8   4      105.12      116.23      2.62 o 
   0   8   4       44.99       41.47      1.44 o 
   1   8   4        0.43        0.33      0.52 o 
   2   8   4      347.80      345.01      5.44 o 
   3   8   4        7.85        7.63      0.83 o 
   4   8   4      138.49      125.76      2.82 o 
   5   8   4      103.12       90.50      2.42 o 
   6   8   4        0.05       -0.17      0.66 o 
   7   8   4        1.66        0.29      0.71 o 
   8   8   4       15.51       19.43      1.45 o 
   9   8   4        0.02        1.14      0.90 o 
  10   8   4        8.65       11.18      1.52 o 
 -13   9   4        0.09       -0.80      0.80 o 
 -12   9   4       10.68        8.90      1.09 o 
 -11   9   4        3.73        2.07      0.77 o 
 -10   9   4       50.64       53.59      2.32 o 
  -9   9   4       83.51       88.23      2.18 o 
  -8   9   4        3.68        2.87      0.67 o 
  -7   9   4      209.16      210.36      3.55 o 
  -6   9   4        1.56        0.83      0.59 o 
  -5   9   4       22.69       23.13      1.33 o 
  -4   9   4       24.87       25.40      1.35 o 
  -3   9   4        8.68        8.49      0.87 o 
  -2   9   4        1.37        1.51      0.64 o 
  -1   9   4      243.49      243.86      4.26 o 
   0   9   4       14.44       17.06      1.16 o 
   1   9   4        2.51        3.50      0.71 o 
   2   9   4       16.19       17.56      1.16 o 
   3   9   4        6.08        4.94      1.24 o 
   4   9   4       21.59       19.12      1.39 o 
   5   9   4       23.23       20.35      1.34 o 
   6   9   4       30.10       25.63      1.54 o 
   7   9   4        4.24        4.75      1.06 o 
   8   9   4       18.70       19.57      1.54 o 
   9   9   4        0.61        1.49      1.11 o 
  10   9   4       14.32       16.16      2.23 o 
 -12  10   4       16.37       13.72      1.36 o 
 -11  10   4        3.45        2.09      0.83 o 
 -10  10   4       10.21       10.66      1.06 o 
  -9  10   4        7.31        6.47      0.91 o 
  -8  10   4        7.34        6.09      0.84 o 
  -7  10   4        3.20        5.03      0.95 o 
  -6  10   4      177.04      180.39      3.72 o 
  -5  10   4      102.71      103.08      2.60 o 
  -4  10   4       13.82       12.22      1.08 o 
  -3  10   4      117.20      114.46      2.69 o 
  -2  10   4       14.96       15.43      1.12 o 
  -1  10   4       18.02       17.03      2.02 o 
   0  10   4      481.13      459.32      7.19 o 
   1  10   4        5.85        2.82      0.76 o 
   2  10   4       29.32       24.92      1.58 o 
   3  10   4        0.00       -0.10      1.20 o 
   4  10   4        0.79        0.51      0.88 o 
   5  10   4        0.15        0.27      0.74 o 
   6  10   4       20.97       20.02      1.49 o 
   7  10   4       20.31       23.90      1.65 o 
   8  10   4        0.02        0.71      1.06 o 
   9  10   4       63.45       72.28      3.87 o 
 -11  11   4        4.98        3.96      1.06 o 
 -10  11   4        0.10        0.61      0.75 o 
  -9  11   4        0.36       -0.58      0.68 o 
  -8  11   4        0.92       -0.04      0.94 o 
  -7  11   4      109.97      113.65      2.91 o 
  -6  11   4        0.11        1.25      0.80 o 
  -5  11   4        0.94       -0.08      0.74 o 
  -4  11   4       34.65       36.76      1.77 o 
  -3  11   4        4.42        3.35      0.87 o 
  -2  11   4      122.42      115.53      2.84 o 
  -1  11   4      150.12      157.74      3.42 o 
   0  11   4        1.24        0.95      0.71 o 
   1  11   4       32.16       29.72      1.81 o 
   2  11   4        0.21       -0.75      0.75 o 
   3  11   4       31.88       35.31      3.87 o 
   4  11   4        5.76        5.12      1.11 o 
   5  11   4       55.49       56.29      2.15 o 
   6  11   4       17.33       17.96      1.89 o 
   7  11   4        9.33       10.68      1.46 o 
   8  11   4       12.91       11.00      1.52 o 
 -10  12   4       26.76       29.61      2.72 o 
  -9  12   4        7.28        8.88      1.09 o 
  -8  12   4        4.60        5.03      1.02 o 
  -7  12   4       46.72       51.24      2.17 o 
  -6  12   4        6.22        7.72      1.14 o 
  -5  12   4      123.30      122.68      3.10 o 
  -4  12   4       14.02       13.39      1.21 o 
  -3  12   4       12.72       11.03      1.20 o 
  -2  12   4       33.93       32.96      1.73 o 
  -1  12   4        1.07        1.33      0.79 o 
   0  12   4       35.12       36.53      2.11 o 
   1  12   4       16.65       16.95      2.06 o 
   2  12   4        5.52        4.71      1.11 o 
   3  12   4       57.13       58.88      2.52 o 
   4  12   4        0.08        0.56      0.93 o 
   5  12   4       12.54       13.95      1.44 o 
   6  12   4        0.87        1.32      1.03 o 
   7  12   4       17.01       17.50      1.81 o 
  -9  13   4        7.09        4.63      1.06 o 
  -8  13   4        1.98        1.93      1.09 o 
  -7  13   4        7.19        5.51      1.11 o 
  -6  13   4        5.99        5.66      1.12 o 
  -5  13   4       26.09       20.57      1.85 o 
  -4  13   4        4.14        3.60      0.96 o 
  -3  13   4        8.25        8.50      1.21 o 
  -2  13   4       66.13       61.89      2.55 o 
  -1  13   4       28.35       29.21      2.22 o 
   0  13   4       58.88       64.31      3.73 o 
   1  13   4       31.00       31.07      1.97 o 
   2  13   4       50.31       55.09      2.58 o 
   3  13   4       71.37       78.18      4.85 o 
   4  13   4        8.43       12.10      1.58 o 
   5  13   4       22.78       22.36      1.94 o 
   6  13   4        1.01        1.27      1.43 o 
  -7  14   4       34.28       34.64      2.54 o 
  -6  14   4       30.12       32.94      3.05 o 
  -5  14   4       20.65       21.18      2.84 o 
  -4  14   4       16.11       17.45      1.62 o 
  -3  14   4        3.17        3.08      1.11 o 
  -2  14   4       18.70       22.58      1.84 o 
  -1  14   4        0.00       -0.97      0.99 o 
   0  14   4       28.64       28.34      1.97 o 
   1  14   4        0.56        1.31      1.11 o 
   2  14   4        4.28        2.94      1.16 o 
   3  14   4        8.77        9.24      1.46 o 
   4  14   4        0.00       -0.59      1.11 o 
  -3  15   4       13.25       13.47      3.20 o 
  -2  15   4        1.84        1.34      1.06 o 
  -1  15   4       65.12       77.34      5.05 o 
   0  15   4       37.14       37.55      2.37 o 
 -15   1   5        6.18        5.41      3.35 o 
 -14   1   5        7.84        9.93      1.52 o 
 -13   1   5       10.94       10.17      1.05 o 
 -12   1   5        0.15       -0.39      0.97 o 
 -11   1   5       19.82       19.27      1.19 o 
 -10   1   5        3.03        1.61      0.55 o 
  -9   1   5      105.33      104.75      2.23 o 
  -8   1   5        1.86        0.32      0.34 o 
  -7   1   5        0.52        0.32      0.28 o 
  -6   1   5        0.40        0.08      0.24 o 
  -5   1   5       14.75       16.04      0.80 o 
  -4   1   5        0.02        0.22      0.22 o 
  -3   1   5        5.35        6.85      0.33 o 
  -2   1   5       24.03       20.78      0.67 o 
  -1   1   5        9.63        8.49      0.36 o 
   0   1   5       15.61       27.97      0.57 o 
   1   1   5      262.42      247.06      3.17 o 
   2   1   5       12.19       13.64      0.51 o 
   3   1   5        5.61        3.93      0.34 o 
   4   1   5       57.17       53.11      1.34 o 
   5   1   5       19.12       16.32      0.97 o 
   6   1   5        7.91        6.73      0.75 o 
   7   1   5        9.72        9.11      0.71 o 
   8   1   5        6.47        6.61      0.74 o 
   9   1   5       24.39       23.90      1.22 o 
  10   1   5       17.38       17.51      1.17 o 
  11   1   5        2.99        3.28      0.92 o 
 -15   2   5        9.73       10.14      2.16 o 
 -14   2   5       29.45       30.78      2.10 o 
 -13   2   5       23.90       23.80      1.77 o 
 -12   2   5       15.52       16.64      1.24 o 
 -11   2   5        0.42       -0.36      0.75 o 
 -10   2   5       17.30       18.33      1.05 o 
  -9   2   5        2.76        4.35      0.67 o 
  -8   2   5       52.33       52.89      1.33 o 
  -7   2   5        0.64        0.53      0.33 o 
  -6   2   5      126.03      124.12      2.25 o 
  -5   2   5       93.26       91.34      1.26 o 
  -4   2   5       59.49       67.41      1.16 o 
  -3   2   5      178.03      192.15      2.66 o 
  -2   2   5       22.45       25.42      0.62 o 
  -1   2   5       50.76       43.57      1.51 o 
   0   2   5      395.10      386.69      5.85 o 
   1   2   5        1.64        2.72      0.40 o 
   2   2   5       53.89       48.98      0.80 o 
   3   2   5       20.46       21.28      0.67 o 
   4   2   5        0.58        0.53      0.37 o 
   5   2   5     1336.28     1307.89     19.40 o 
   6   2   5       23.20       21.88      0.98 o 
   7   2   5        4.25        6.31      1.26 o 
   8   2   5        8.30        7.47      0.79 o 
   9   2   5       15.23       14.87      1.10 o 
  10   2   5        9.31        9.15      0.93 o 
  11   2   5       13.18       15.76      1.22 o 
 -15   3   5       14.81       12.01      1.55 o 
 -14   3   5       31.04       31.84      2.26 o 
 -13   3   5       47.75       49.06      3.02 o 
 -12   3   5       25.30       27.72      1.47 o 
 -11   3   5       50.10       53.55      1.75 o 
 -10   3   5        8.26        5.50      0.72 o 
  -9   3   5      290.09      285.45      4.58 o 
  -8   3   5        0.97        1.03      0.47 o 
  -7   3   5       86.24       82.36      1.62 o 
  -6   3   5       82.73       70.87      1.57 o 
  -5   3   5        2.09        2.25      0.28 o 
  -4   3   5       21.17       24.81      1.11 o 
  -3   3   5       20.19       21.89      0.73 o 
  -2   3   5        2.32        4.92      0.34 o 
  -1   3   5      253.86      246.57      5.82 o 
   0   3   5       76.54       69.53      1.47 o 
   1   3   5      412.61      461.32      5.87 o 
   2   3   5        0.40        0.74      0.19 o 
   3   3   5      117.14      115.84      1.82 o 
   4   3   5       68.22       70.23      1.61 o 
   5   3   5        3.62        4.13      0.53 o 
   6   3   5       13.82       10.97      0.87 o 
   7   3   5       67.86       65.37      2.05 o 
   8   3   5      127.26      119.56      3.11 o 
   9   3   5      105.84      106.11      2.50 o 
  10   3   5       32.52       32.07      1.68 o 
  11   3   5        3.72        3.78      0.94 o 
 -15   4   5        0.12       -0.11      1.07 o 
 -14   4   5        2.81        2.18      1.11 o 
 -13   4   5        2.89        3.51      1.11 o 
 -12   4   5       11.48       12.56      1.44 o 
 -11   4   5       10.30        9.70      0.97 o 
 -10   4   5       48.73       46.67      1.89 o 
  -9   4   5        1.36        2.10      0.75 o 
  -8   4   5       30.86       30.49      1.06 o 
  -7   4   5      136.27      138.35      2.43 o 
  -6   4   5        0.24       -0.03      0.37 o 
  -5   4   5      160.33      149.62      2.30 o 
  -4   4   5       82.06       76.20      1.46 o 
  -3   4   5       18.74       16.90      0.74 o 
  -2   4   5      317.60      333.70      4.19 o 
  -1   4   5      168.65      165.99      2.61 o 
   0   4   5       97.96       98.42      2.29 o 
   1   4   5      169.02      166.96      2.92 o 
   2   4   5      108.75       97.78      1.56 o 
   3   4   5       50.19       50.86      1.43 o 
   4   4   5      208.72      209.64      3.59 o 
   5   4   5      580.58      569.02      8.15 o 
   6   4   5        5.56        4.17      1.01 o 
   7   4   5        1.18        2.97      0.71 o 
   8   4   5       17.61       13.32      1.23 o 
   9   4   5       32.88       29.78      1.81 o 
  10   4   5        6.18        6.67      1.02 o 
  11   4   5        6.54        5.40      0.96 o 
 -14   5   5       51.03       53.57      3.25 o 
 -13   5   5       12.09       12.01      2.18 o 
 -12   5   5       11.73       13.44      1.52 o 
 -11   5   5       35.08       39.55      2.10 o 
 -10   5   5       30.00       33.76      1.51 o 
  -9   5   5      154.60      146.60      2.95 o 
  -8   5   5       69.19       62.24      1.56 o 
  -7   5   5       59.31       60.82      1.48 o 
  -6   5   5       86.04       91.68      1.76 o 
  -5   5   5        1.45        0.74      0.38 o 
  -4   5   5      434.25      443.89      5.55 o 
  -3   5   5        0.06        0.25      0.33 o 
  -2   5   5       35.43       39.70      0.97 o 
  -1   5   5       13.87       22.01      0.66 o 
   0   5   5       66.43       74.83      1.23 o 
   1   5   5       47.57       47.79      0.94 o 
   2   5   5        0.15        0.48      0.26 o 
   3   5   5       35.68       33.40      1.76 o 
   4   5   5       31.30       30.33      1.28 o 
   5   5   5      100.09       94.03      2.24 o 
   6   5   5        8.20        9.47      0.90 o 
   7   5   5       28.94       29.09      2.33 o 
   8   5   5       80.10       81.54      2.35 o 
   9   5   5       22.42       19.76      1.64 o 
  10   5   5       68.48       66.87      2.69 o 
  11   5   5       19.91       22.84      1.59 o 
 -14   6   5       16.85       19.74      1.77 o 
 -13   6   5        1.43        0.59      1.03 o 
 -12   6   5        0.18        1.34      1.03 o 
 -11   6   5       51.48       51.93      2.36 o 
 -10   6   5        2.13        2.92      1.05 o 
  -9   6   5        1.03        0.87      0.81 o 
  -8   6   5        2.13        1.00      0.47 o 
  -7   6   5        8.40        8.16      0.62 o 
  -6   6   5        2.47        3.13      0.54 o 
  -5   6   5      362.75      365.64      4.86 o 
  -4   6   5      347.57      334.41      4.45 o 
  -3   6   5       13.35       11.40      0.83 o 
  -2   6   5      182.16      166.14      2.57 o 
  -1   6   5      366.40      355.80      4.69 o 
   0   6   5      245.81      242.70      5.25 o 
   1   6   5      289.40      284.78      4.25 o 
   2   6   5      705.73      703.61      9.76 o 
   3   6   5        0.70        0.28      0.58 o 
   4   6   5       25.24       25.19      1.23 o 
   5   6   5       68.20       65.80      1.91 o 
   6   6   5      134.69      126.58      2.97 o 
   7   6   5       39.10       39.95      1.71 o 
   8   6   5       80.96       83.72      2.51 o 
   9   6   5       21.72       21.49      1.69 o 
  10   6   5        0.09       -0.20      1.25 o 
 -13   7   5        1.60        3.19      1.11 o 
 -12   7   5        1.11       -0.62      1.44 o 
 -11   7   5      108.68      110.69      3.45 o 
 -10   7   5       91.38       93.12      3.92 o 
  -9   7   5        6.30        7.42      1.16 o 
  -8   7   5      156.98      156.95      3.11 o 
  -7   7   5       46.25       44.92      1.38 o 
  -6   7   5       56.95       53.47      1.21 o 
  -5   7   5       33.22       28.87      1.96 o 
  -4   7   5      333.59      347.07      4.69 o 
  -3   7   5       96.87       93.68      1.70 o 
  -2   7   5       25.21       21.20      1.94 o 
  -1   7   5        0.87        1.58      0.57 o 
   0   7   5        6.45        5.96      0.81 o 
   1   7   5       85.62       78.88      2.15 o 
   2   7   5       15.87       14.14      1.03 o 
   3   7   5        2.15        2.66      0.65 o 
   4   7   5        0.52        0.17      0.58 o 
   5   7   5      209.46      200.94      3.85 o 
   6   7   5       67.38       73.78      2.22 o 
   7   7   5       33.48       32.91      1.69 o 
   8   7   5       36.37       40.53      4.09 o 
   9   7   5        0.04       -0.71      0.88 o 
  10   7   5       51.73       53.06      2.69 o 
 -13   8   5        0.52        1.42      1.07 o 
 -12   8   5        0.00        0.43      1.26 o 
 -11   8   5       74.88       72.68      4.41 o 
 -10   8   5       52.14       50.81      2.36 o 
  -9   8   5        0.56       -0.81      0.81 o 
  -8   8   5      187.56      176.70      3.54 o 
  -7   8   5       12.76       14.28      1.01 o 
  -6   8   5       18.96       22.35      1.19 o 
  -5   8   5       94.56       94.54      2.02 o 
  -4   8   5       98.21       95.71      2.94 o 
  -3   8   5      266.75      262.43      4.12 o 
  -2   8   5       61.93       55.52      1.55 o 
  -1   8   5      620.44      628.31     10.31 o 
   0   8   5       54.59       55.05      1.92 o 
   1   8   5        4.02        3.47      0.84 o 
   2   8   5     1026.54      991.21     15.54 o 
   3   8   5      111.12      102.51      2.55 o 
   4   8   5        0.54       -0.41      0.61 o 
   5   8   5       63.47       65.30      2.20 o 
   6   8   5       13.24       15.07      1.36 o 
   7   8   5       39.03       45.01      2.04 o 
   8   8   5       95.77       97.93      5.32 o 
   9   8   5       28.15       29.85      2.11 o 
 -12   9   5        3.17        2.99      1.11 o 
 -11   9   5      118.43      130.33      3.90 o 
 -10   9   5       32.30       36.81      2.18 o 
  -9   9   5        0.14       -0.81      0.81 o 
  -8   9   5       43.61       45.48      2.23 o 
  -7   9   5      201.76      205.32      4.60 o 
  -6   9   5       36.97       39.21      1.62 o 
  -5   9   5       17.26       15.66      1.39 o 
  -4   9   5       28.55       31.08      2.01 o 
  -3   9   5       47.26       47.69      1.99 o 
  -2   9   5       19.44       16.40      1.32 o 
  -1   9   5      187.22      188.54      4.16 o 
   0   9   5        8.41        7.33      0.99 o 
   1   9   5       98.84       93.93      3.15 o 
   2   9   5       31.82       29.06      1.68 o 
   3   9   5        9.89       11.35      1.16 o 
   4   9   5        8.92        9.09      1.03 o 
   5   9   5       62.03       61.74      2.18 o 
   6   9   5       96.78      110.03      3.01 o 
   7   9   5       20.29       15.75      1.40 o 
   8   9   5       90.73       99.74      3.40 o 
 -11  10   5        7.62        6.41      1.29 o 
 -10  10   5       10.01       11.19      2.25 o 
  -9  10   5        1.21        0.48      0.99 o 
  -8  10   5      167.35      162.89      4.63 o 
  -7  10   5        0.38        0.23      0.93 o 
  -6  10   5        9.27        8.73      1.89 o 
  -5  10   5       34.74       28.46      2.04 o 
  -4  10   5       51.24       53.84      2.21 o 
  -3  10   5       54.28       54.51      2.22 o 
  -2  10   5       32.36       33.02      1.86 o 
  -1  10   5      440.79      447.81      8.02 o 
   0  10   5        0.98       -0.81      0.81 o 
   1  10   5       36.26       37.78      2.73 o 
   2  10   5      220.40      223.28      4.87 o 
   3  10   5      112.78      118.16      3.33 o 
   4  10   5       14.69       15.08      1.45 o 
   5  10   5       59.89       62.40      2.34 o 
   6  10   5       27.16       26.07      1.76 o 
   7  10   5       24.24       26.25      1.94 o 
   8  10   5        0.03        0.64      2.08 o 
 -10  11   5       19.89       26.29      1.92 o 
  -9  11   5       10.68       11.35      1.47 o 
  -8  11   5        2.06        3.32      1.11 o 
  -7  11   5      115.62      123.96      6.71 o 
  -6  11   5        1.58        1.13      1.06 o 
  -5  11   5        9.09       10.83      1.34 o 
  -4  11   5        9.27        8.86      1.28 o 
  -3  11   5        9.35        7.45      1.16 o 
  -2  11   5       49.69       38.74      2.05 o 
  -1  11   5       83.11       80.42      2.75 o 
   0  11   5        0.05       -1.02      1.02 o 
   1  11   5        0.40        1.24      1.07 o 
   2  11   5        0.01       -0.95      0.95 o 
   3  11   5       11.64        8.59      1.16 o 
   4  11   5        7.34        8.26      1.14 o 
   5  11   5       26.45       28.06      2.42 o 
   6  11   5       52.17       55.33      2.64 o 
  -9  12   5        0.67        0.63      0.97 o 
  -8  12   5       24.26       22.84      1.84 o 
  -7  12   5       14.61       16.16      1.73 o 
  -6  12   5        6.05        8.77      1.38 o 
  -5  12   5        5.35        4.48      1.56 o 
  -4  12   5       18.79       19.24      1.69 o 
  -3  12   5        3.61        3.28      1.11 o 
  -2  12   5       27.06       27.08      1.92 o 
  -1  12   5      103.02      105.51      3.33 o 
   0  12   5        0.48        1.93      1.32 o 
   1  12   5       25.16       26.62      1.94 o 
   2  12   5       17.04       17.61      1.64 o 
   3  12   5       22.76       24.14      2.53 o 
   4  12   5       34.29       35.06      2.17 o 
   5  12   5       30.67       36.85      2.34 o 
  -7  13   5       15.38       15.74      1.77 o 
  -6  13   5        4.61        7.15      1.25 o 
  -5  13   5       13.34       14.16      1.56 o 
  -4  13   5        1.52        1.88      1.03 o 
  -3  13   5        3.87        5.11      1.16 o 
  -2  13   5        1.25        2.90      1.11 o 
  -1  13   5        0.11       -0.43      0.96 o 
   0  13   5        5.39        4.38      1.21 o 
   1  13   5        1.39       -0.25      1.31 o 
   2  13   5       12.94       13.24      1.58 o 
   3  13   5        2.69       -0.14      1.26 o 
   4  13   5       35.86       35.61      3.44 o 
  -5  14   5        0.49        2.15      1.07 o 
  -4  14   5        0.65        0.53      1.03 o 
  -3  14   5       12.85       13.84      1.60 o 
  -2  14   5        5.82        9.28      1.44 o 
  -1  14   5        2.47        1.36      1.11 o 
   0  14   5       31.18       31.65      3.46 o 
   1  14   5        0.00       -1.63      1.63 o 
 -15   0   6      180.27      192.43      9.30 o 
 -14   0   6        1.43        0.08      1.17 o 
 -13   0   6       19.02       19.71      1.97 o 
 -12   0   6       11.86       11.46      1.68 o 
 -11   0   6      139.28      139.19      4.32 o 
 -10   0   6      127.58      134.67      5.33 o 
  -9   0   6       55.81       58.03      2.42 o 
  -8   0   6       18.56       18.79      1.46 o 
  -7   0   6       77.21       78.62      2.56 o 
  -6   0   6      783.77      775.49     14.61 o 
  -5   0   6     2242.66     2137.60     46.18 o 
  -4   0   6      258.04      262.98      6.98 o 
  -3   0   6        1.23        1.52      0.44 o 
  -2   0   6        0.60        0.76      0.46 o 
  -1   0   6      260.10      261.57      7.47 o 
   0   0   6      151.12      173.75      3.77 o 
   1   0   6       50.45       61.74      1.82 o 
   2   0   6       41.94       35.05      1.83 o 
   3   0   6        6.57        4.57      0.91 o 
   4   0   6      634.33      617.82     16.77 o 
   5   0   6        7.14        6.10      1.22 o 
   6   0   6        9.97       12.37      1.17 o 
   7   0   6       98.56      105.33      3.12 o 
   8   0   6       52.25       59.18      2.59 o 
   9   0   6      177.19      177.11      4.22 o 
  10   0   6       77.82       83.96      3.45 o 
 -14   1   6       13.08       12.81      1.31 o 
 -13   1   6        3.63        4.83      1.92 o 
 -12   1   6       59.61       60.90      2.04 o 
 -11   1   6        0.07        0.00      0.62 o 
 -10   1   6        1.27        1.45      0.62 o 
  -9   1   6        7.15        9.08      0.83 o 
  -8   1   6        6.84        8.13      0.72 o 
  -7   1   6       47.28       45.78      1.35 o 
  -6   1   6      348.57      367.60      6.78 o 
  -5   1   6     1345.67     1344.17     20.81 o 
  -4   1   6       43.71       31.84      1.61 o 
  -3   1   6       49.97       48.81      1.68 o 
  -2   1   6      162.59      156.21      3.08 o 
  -1   1   6      544.82      545.46      7.98 o 
   0   1   6       63.69       65.47      2.42 o 
   1   1   6      906.71      914.90     12.06 o 
   2   1   6      101.90       97.30      2.47 o 
   3   1   6       98.73      104.30      2.24 o 
   4   1   6       15.77       13.09      0.94 o 
   5   1   6      235.88      226.88      4.09 o 
   6   1   6       11.76       11.08      0.88 o 
   7   1   6        1.72        2.24      0.70 o 
   8   1   6        0.18       -0.43      0.49 o 
   9   1   6       80.43       90.65      2.43 o 
  10   1   6       26.17       29.71      1.50 o 
 -14   2   6        8.04       10.30      1.52 o 
 -13   2   6       24.43       23.55      2.00 o 
 -12   2   6       44.27       52.14      1.95 o 
 -11   2   6      145.27      141.49      3.03 o 
 -10   2   6       11.40       12.61      0.97 o 
  -9   2   6       40.47       41.12      1.45 o 
  -8   2   6       53.43       52.39      2.07 o 
  -7   2   6       43.02       44.30      1.31 o 
  -6   2   6       92.61      100.11      2.00 o 
  -5   2   6      544.54      540.15      7.33 o 
  -4   2   6       33.03       30.79      2.30 o 
  -3   2   6       39.95       34.98      1.23 o 
  -2   2   6        0.04        0.33      0.33 o 
  -1   2   6        0.02        1.02      0.19 o 
   0   2   6      138.19      132.41      2.59 o 
   1   2   6      235.19      248.03      3.20 o 
   2   2   6       27.43       26.49      0.73 o 
   3   2   6       23.04       22.55      1.23 o 
   4   2   6      317.01      318.84      5.39 o 
   5   2   6       34.02       29.24      1.73 o 
   6   2   6      155.62      152.58      3.27 o 
   7   2   6      127.44      131.49      2.66 o 
   8   2   6       96.23       93.84      2.75 o 
   9   2   6      139.53      140.16      3.11 o 
  10   2   6       44.41       44.59      1.79 o 
 -14   3   6        0.08        0.09      1.07 o 
 -13   3   6        0.24       -0.22      0.79 o 
 -12   3   6       12.34       13.52      1.45 o 
 -11   3   6        9.51        8.54      1.72 o 
 -10   3   6        1.52        1.91      0.67 o 
  -9   3   6       83.37       86.52      3.26 o 
  -8   3   6       25.04       25.84      1.15 o 
  -7   3   6      103.12       96.44      2.03 o 
  -6   3   6      143.75      145.36      2.62 o 
  -5   3   6      124.13      126.12      2.25 o 
  -4   3   6      209.99      197.30      6.01 o 
  -3   3   6      105.91      114.02      2.02 o 
  -2   3   6      164.63      162.15      2.52 o 
  -1   3   6       72.31       64.98      1.79 o 
   0   3   6       13.06       13.64      1.02 o 
   1   3   6      214.57      204.54      3.88 o 
   2   3   6      346.99      344.95      4.42 o 
   3   3   6      236.06      232.05      3.66 o 
   4   3   6      116.29      112.59      2.29 o 
   5   3   6      110.55       99.74      1.96 o 
   6   3   6       14.25       11.58      0.99 o 
   7   3   6        0.57        0.41      0.77 o 
   8   3   6        2.08        3.05      0.93 o 
   9   3   6        3.98        2.19      1.16 o 
  10   3   6        4.88        5.85      0.98 o 
 -14   4   6       12.31       10.73      1.52 o 
 -13   4   6       37.97       39.67      2.28 o 
 -12   4   6       56.31       59.63      2.14 o 
 -11   4   6      121.10      121.00      2.82 o 
 -10   4   6        2.03        2.16      0.72 o 
  -9   4   6        4.64        4.12      0.69 o 
  -8   4   6       13.78       11.27      0.79 o 
  -7   4   6        9.89       11.83      0.79 o 
  -6   4   6       30.54       32.13      1.35 o 
  -5   4   6        3.29        3.56      0.47 o 
  -4   4   6        2.71        2.30      0.57 o 
  -3   4   6       20.07       23.77      1.58 o 
  -2   4   6        0.54       -0.36      0.53 o 
  -1   4   6      112.22      110.76      3.96 o 
   0   4   6      116.83      122.96      3.49 o 
   1   4   6       47.48       55.99      1.78 o 
   2   4   6       29.89       27.50      0.74 o 
   3   4   6       58.63       55.29      1.42 o 
   4   4   6       84.05       84.80      2.02 o 
   5   4   6       33.62       30.88      1.34 o 
   6   4   6      232.80      229.60      4.14 o 
   7   4   6       59.02       64.11      2.22 o 
   8   4   6       97.07       97.03      3.83 o 
   9   4   6       64.87       62.65      3.13 o 
 -14   5   6       12.19       12.29      2.13 o 
 -13   5   6        0.63        0.11      1.11 o 
 -12   5   6        0.00       -0.89      0.89 o 
 -11   5   6        2.36        1.02      0.77 o 
 -10   5   6       14.73       14.20      1.13 o 
  -9   5   6       18.79       21.75      2.10 o 
  -8   5   6       49.85       52.80      1.62 o 
  -7   5   6      170.24      168.48      3.09 o 
  -6   5   6       24.38       26.33      1.54 o 
  -5   5   6        6.52        5.27      0.48 o 
  -4   5   6       91.59       96.47      2.39 o 
  -3   5   6       51.74       52.08      1.79 o 
  -2   5   6       69.54       67.13      1.74 o 
  -1   5   6       17.61       20.71      0.92 o 
   0   5   6       34.46       34.96      3.05 o 
   1   5   6       73.23       76.43      1.68 o 
   2   5   6       41.42       44.03      1.28 o 
   3   5   6      324.18      313.08      4.94 o 
   4   5   6       47.72       47.83      1.56 o 
   5   5   6       17.20       13.37      0.98 o 
   6   5   6        0.19       -0.13      0.64 o 
   7   5   6       10.70       13.38      1.12 o 
   8   5   6        0.12        0.59      0.81 o 
   9   5   6       16.27       15.26      2.02 o 
 -13   6   6       76.27       84.23      3.23 o 
 -12   6   6        7.61        7.46      1.25 o 
 -11   6   6       53.14       62.19      2.64 o 
 -10   6   6        1.04        0.27      0.71 o 
  -9   6   6        2.24        1.63      0.63 o 
  -8   6   6        6.92        6.17      0.79 o 
  -7   6   6       57.37       57.15      1.59 o 
  -6   6   6        4.99        4.44      0.63 o 
  -5   6   6        0.19        0.29      0.44 o 
  -4   6   6       32.24       29.41      1.39 o 
  -3   6   6        9.38        8.45      0.88 o 
  -2   6   6       45.85       45.79      1.47 o 
  -1   6   6       16.23       18.62      1.07 o 
   0   6   6      163.51      161.61      3.27 o 
   1   6   6        0.07       -0.53      0.53 o 
   2   6   6      125.71      124.36      2.55 o 
   3   6   6        1.81        2.39      0.59 o 
   4   6   6        3.16        2.89      0.63 o 
   5   6   6        1.69        2.58      1.01 o 
   6   6   6       29.35       26.28      1.48 o 
   7   6   6       70.30       74.04      3.16 o 
   8   6   6       18.84       21.85      1.56 o 
   9   6   6        0.99        1.22      1.06 o 
 -13   7   6        0.64        2.20      1.21 o 
 -12   7   6        0.77        0.24      2.17 o 
 -11   7   6        7.85        8.81      1.50 o 
 -10   7   6       10.72       10.48      1.44 o 
  -9   7   6        1.14        1.09      0.93 o 
  -8   7   6        1.04        1.49      0.62 o 
  -7   7   6       96.27       97.04      2.25 o 
  -6   7   6       12.38       11.94      0.84 o 
  -5   7   6        3.61        2.85      0.91 o 
  -4   7   6       45.56       46.87      1.86 o 
  -3   7   6       59.92       58.91      2.02 o 
  -2   7   6        0.10        0.23      0.50 o 
  -1   7   6       26.86       25.68      1.56 o 
   0   7   6       17.69       18.46      1.54 o 
   1   7   6       75.47       74.96      2.10 o 
   2   7   6        2.64        2.10      0.62 o 
   3   7   6      248.91      242.05      4.32 o 
   4   7   6        4.60        2.90      0.74 o 
   5   7   6       16.33       16.37      1.20 o 
   6   7   6       11.39       13.36      1.23 o 
   7   7   6        0.71        0.99      0.92 o 
   8   7   6        0.03        0.04      0.99 o 
 -12   8   6        7.94        8.07      1.47 o 
 -11   8   6       33.68       37.78      2.28 o 
 -10   8   6       16.73       18.23      1.79 o 
  -9   8   6        8.24        8.49      1.25 o 
  -8   8   6       32.64       33.74      4.07 o 
  -7   8   6        3.29        3.47      0.92 o 
  -6   8   6        0.01       -0.47      0.47 o 
  -5   8   6        5.23        4.89      0.65 o 
  -4   8   6        4.45        6.37      1.29 o 
  -3   8   6       86.18       86.68      2.50 o 
  -2   8   6        5.34        5.70      0.89 o 
  -1   8   6        0.37       -0.37      0.63 o 
   0   8   6      111.91      116.61      2.95 o 
   1   8   6       15.67       15.31      1.21 o 
   2   8   6       36.60       34.76      1.72 o 
   3   8   6        1.88        1.06      0.69 o 
   4   8   6       13.43       11.80      1.07 o 
   5   8   6        0.08       -0.26      0.69 o 
   6   8   6        0.37       -0.73      0.88 o 
   7   8   6       13.96       12.10      1.52 o 
 -11   9   6        0.41       -0.65      1.07 o 
 -10   9   6        4.75        5.45      1.21 o 
  -9   9   6       12.96       13.76      1.62 o 
  -8   9   6       58.84       59.43      2.55 o 
  -7   9   6        6.62        7.04      1.21 o 
  -6   9   6        4.89        5.09      1.11 o 
  -5   9   6       21.73       20.31      2.76 o 
  -4   9   6        0.81        0.88      0.78 o 
  -3   9   6        2.46        2.26      1.33 o 
  -2   9   6       92.25       91.65      2.73 o 
  -1   9   6        7.86        7.81      0.99 o 
   0   9   6       12.65       12.08      1.21 o 
   1   9   6       19.28       19.87      1.44 o 
   2   9   6       14.00       13.05      1.25 o 
   3   9   6        0.01       -0.92      0.92 o 
   4   9   6       42.12       37.57      2.86 o 
   5   9   6        0.65        1.12      0.92 o 
   6   9   6       27.75       30.10      2.05 o 
   7   9   6        3.52        5.69      1.23 o 
 -10  10   6        7.44        5.07      1.29 o 
  -9  10   6       14.73       14.19      1.60 o 
  -8  10   6       44.72       46.20      2.42 o 
  -7  10   6       46.43       46.55      2.37 o 
  -6  10   6        6.38        7.23      1.16 o 
  -5  10   6       13.58       14.03      1.39 o 
  -4  10   6       28.35       30.56      1.92 o 
  -3  10   6       79.14       80.86      2.74 o 
  -2  10   6      127.18      136.21      4.61 o 
  -1  10   6        1.88        1.54      0.84 o 
   0  10   6       29.45       31.67      2.74 o 
   1  10   6        1.78        2.12      0.93 o 
   2  10   6        2.04        2.06      0.93 o 
   3  10   6        3.14        1.88      0.87 o 
   4  10   6        1.47        0.80      0.87 o 
   5  10   6        3.07        3.81      1.11 o 
   6  10   6        3.68        3.28      2.21 o 
  -9  11   6       26.72       30.55      2.20 o 
  -8  11   6        8.57        8.86      1.44 o 
  -7  11   6       21.88       23.41      2.03 o 
  -6  11   6       12.09       11.87      1.42 o 
  -5  11   6       16.31       18.99      1.64 o 
  -4  11   6       34.31       34.09      2.03 o 
  -3  11   6       17.53       18.75      1.68 o 
  -2  11   6       84.35       85.58      2.98 o 
  -1  11   6        3.94        2.59      1.47 o 
   0  11   6        0.48       -0.81      0.81 o 
   1  11   6       25.86       25.39      2.13 o 
   2  11   6        0.21       -0.73      0.84 o 
   3  11   6        9.77        8.71      1.18 o 
   4  11   6       27.38       26.91      2.78 o 
  -7  12   6        6.07        6.30      1.29 o 
  -6  12   6       33.50       35.50      2.24 o 
  -5  12   6        0.63        1.70      1.03 o 
  -4  12   6        4.65        2.53      1.11 o 
  -3  12   6        0.91        0.46      0.99 o 
  -2  12   6        5.97        6.22      1.34 o 
  -1  12   6        0.13       -0.95      1.07 o 
   0  12   6        0.08        0.82      0.99 o 
   1  12   6        0.07       -0.93      0.93 o 
   2  12   6       10.58       12.09      1.52 o 
   3  12   6       19.37       20.06      2.17 o 
  -5  13   6        0.04       -1.28      1.28 o 
  -4  13   6       35.34       32.41      2.20 o 
  -3  13   6        8.09       11.71      2.69 o 
  -2  13   6       42.25       42.97      2.45 o 
  -1  13   6       20.15       20.96      1.81 o 
   0  13   6        7.33        9.01      1.46 o 
 -14   1   7        0.42       -0.29      1.01 o 
 -13   1   7        1.22        0.35      0.85 o 
 -12   1   7        0.03        0.40      0.72 o 
 -11   1   7       10.84       11.59      1.05 o 
 -10   1   7        0.13        1.10      0.57 o 
  -9   1   7        3.55        4.08      0.72 o 
  -8   1   7        6.15        5.71      0.74 o 
  -7   1   7        0.03        1.37      0.53 o 
  -6   1   7       15.05       15.61      0.88 o 
  -5   1   7       18.35       20.00      0.84 o 
  -4   1   7        2.97        2.64      0.57 o 
  -3   1   7        2.74        3.23      0.44 o 
  -2   1   7       27.25       28.31      1.11 o 
  -1   1   7       50.97       44.38      2.20 o 
   0   1   7        2.60        4.12      0.65 o 
   1   1   7        0.01        0.00      0.43 o 
   2   1   7        0.20       -0.30      0.43 o 
   3   1   7      157.48      156.03      7.15 o 
   4   1   7       30.76       33.40      1.61 o 
   5   1   7        6.72        5.55      1.07 o 
   6   1   7        9.40        9.53      1.17 o 
   7   1   7        0.98        0.76      0.86 o 
   8   1   7       20.79       20.69      1.33 o 
 -13   2   7        0.75        0.22      0.88 o 
 -12   2   7        1.77        1.18      0.77 o 
 -11   2   7       37.60       37.42      1.62 o 
 -10   2   7        0.00       -0.21      0.58 o 
  -9   2   7       14.19       13.09      0.93 o 
  -8   2   7       20.53       19.08      1.10 o 
  -7   2   7       46.74       42.95      1.42 o 
  -6   2   7        0.09       -0.27      0.42 o 
  -5   2   7       12.06       12.74      0.96 o 
  -4   2   7        0.86        0.69      0.46 o 
  -3   2   7       31.86       30.92      1.01 o 
  -2   2   7        4.54        4.96      0.52 o 
  -1   2   7      109.56      106.11      2.07 o 
   0   2   7        0.88        0.70      0.44 o 
   1   2   7        0.16        0.83      0.44 o 
   2   2   7        0.09        0.91      0.51 o 
   3   2   7      212.85      208.31      4.60 o 
   4   2   7       51.68       47.97      4.72 o 
   5   2   7        1.39        1.10      0.63 o 
   6   2   7        0.00        0.26      0.57 o 
   7   2   7       12.82       10.92      1.16 o 
   8   2   7        0.03        1.12      1.20 o 
 -13   3   7       11.77       12.97      1.24 o 
 -12   3   7        3.04        1.59      0.83 o 
 -11   3   7       38.39       39.34      1.81 o 
 -10   3   7        0.84        1.54      0.69 o 
  -9   3   7        7.45        9.26      0.88 o 
  -8   3   7       11.40       11.45      0.93 o 
  -7   3   7        1.15        1.36      0.53 o 
  -6   3   7       21.62       22.07      1.28 o 
  -5   3   7       29.33       26.56      1.32 o 
  -4   3   7        6.27        4.06      0.75 o 
  -3   3   7        3.26        4.03      0.57 o 
  -2   3   7       19.62       21.77      1.06 o 
  -1   3   7       36.51       37.41      1.04 o 
   0   3   7        0.62        0.94      0.47 o 
   1   3   7       13.73       16.62      1.03 o 
   2   3   7       30.86       29.26      1.19 o 
   3   3   7      246.69      236.85      3.81 o 
   4   3   7       60.98       54.08      1.74 o 
   5   3   7       29.61       30.46      1.19 o 
   6   3   7       69.28       63.16      2.24 o 
   7   3   7       48.09       49.26      2.05 o 
   8   3   7       45.01       47.84      2.22 o 
 -13   4   7        0.00        0.90      0.85 o 
 -12   4   7        0.10        0.33      0.84 o 
 -11   4   7       39.45       38.22      2.16 o 
 -10   4   7        0.13        0.90      0.69 o 
  -9   4   7       42.98       46.44      1.67 o 
  -8   4   7       22.42       23.96      1.17 o 
  -7   4   7       12.43       13.06      0.82 o 
  -6   4   7       90.82       92.96      2.61 o 
  -5   4   7        0.95        0.91      0.86 o 
  -4   4   7       65.36       62.55      2.03 o 
  -3   4   7      134.68      134.91      3.84 o 
  -2   4   7        1.95        1.17      0.47 o 
  -1   4   7      171.09      162.45      3.48 o 
   0   4   7       25.59       24.67      1.43 o 
   1   4   7        2.07        2.30      0.66 o 
   2   4   7       39.07       38.70      1.14 o 
   3   4   7      131.89      131.52      2.60 o 
   4   4   7       43.05       45.07      1.54 o 
   5   4   7        0.06       -0.44      0.82 o 
   6   4   7        1.41        1.62      0.81 o 
   7   4   7        2.71        1.85      0.93 o 
   8   4   7        0.20        0.20      0.88 o 
 -13   5   7        3.00        4.05      1.29 o 
 -12   5   7        1.42        2.27      0.89 o 
 -11   5   7       30.94       30.34      1.76 o 
 -10   5   7       12.06       13.02      1.29 o 
  -9   5   7        3.58        1.91      1.10 o 
  -8   5   7       35.91       35.35      1.43 o 
  -7   5   7       10.82       11.17      0.82 o 
  -6   5   7       28.11       27.92      1.64 o 
  -5   5   7       24.11       22.53      1.39 o 
  -4   5   7       11.73       10.63      1.03 o 
  -3   5   7        0.02        1.14      0.50 o 
  -2   5   7       18.61       19.03      2.62 o 
  -1   5   7       11.86       11.69      0.71 o 
   0   5   7       24.16       26.15      1.88 o 
   1   5   7        0.14       -0.03      0.94 o 
   2   5   7       64.56       59.65      1.63 o 
   3   5   7       98.17       92.07      2.16 o 
   4   5   7       15.66       17.78      1.07 o 
   5   5   7       20.25       23.64      1.32 o 
   6   5   7       53.24       52.78      1.93 o 
   7   5   7       35.89       42.05      2.16 o 
 -12   6   7        6.03        4.37      1.39 o 
 -11   6   7        1.38        0.79      0.83 o 
 -10   6   7       11.28       10.80      1.10 o 
  -9   6   7        1.21        1.34      0.67 o 
  -8   6   7       11.08       13.50      1.41 o 
  -7   6   7       26.60       26.81      1.28 o 
  -6   6   7      238.57      239.00      4.97 o 
  -5   6   7       15.15       15.39      1.28 o 
  -4   6   7       61.72       57.99      2.39 o 
  -3   6   7       93.94       93.59      2.50 o 
  -2   6   7       56.76       59.13      1.87 o 
  -1   6   7       97.84       91.14      2.44 o 
   0   6   7      172.42      181.68      3.23 o 
   1   6   7       29.84       31.24      1.80 o 
   2   6   7        8.10        7.47      0.70 o 
   3   6   7        0.15        0.36      0.57 o 
   4   6   7       30.00       30.62      1.42 o 
   5   6   7       12.93       13.77      1.16 o 
   6   6   7        5.35        7.39      0.98 o 
   7   6   7       23.58       25.40      1.74 o 
 -11   7   7        3.26        3.90      1.25 o 
 -10   7   7        1.31        2.24      1.06 o 
  -9   7   7       42.08       46.48      2.64 o 
  -8   7   7        6.80        6.29      0.97 o 
  -7   7   7        2.17        2.39      0.62 o 
  -6   7   7       26.37       28.97      1.74 o 
  -5   7   7       18.45       16.10      1.39 o 
  -4   7   7        4.24        6.22      1.54 o 
  -3   7   7       16.20       15.56      1.25 o 
  -2   7   7        3.41        6.13      1.01 o 
  -1   7   7       19.27       20.68      2.31 o 
   0   7   7      229.56      226.10      4.22 o 
   1   7   7        1.94        1.35      0.67 o 
   2   7   7        1.76        1.59      0.90 o 
   3   7   7       96.38       93.06      2.46 o 
   4   7   7       60.72       60.74      3.94 o 
   5   7   7       35.56       33.49      1.70 o 
   6   7   7       64.76       71.53      2.34 o 
 -11   8   7        3.97        2.93      1.25 o 
 -10   8   7       57.86       58.47      2.78 o 
  -9   8   7        7.29        6.92      1.28 o 
  -8   8   7        3.16        5.23      1.16 o 
  -7   8   7       14.97       15.08      1.12 o 
  -6   8   7       62.86       70.28      2.99 o 
  -5   8   7       81.78       82.91      2.67 o 
  -4   8   7       17.96       16.26      2.11 o 
  -3   8   7      205.35      206.22      4.49 o 
  -2   8   7       44.37       44.17      1.92 o 
  -1   8   7        0.14       -0.28      0.70 o 
   0   8   7      157.88      165.31      3.76 o 
   1   8   7       96.81       92.47      2.46 o 
   2   8   7       23.62       22.63      1.40 o 
   3   8   7        2.41        1.80      0.82 o 
   4   8   7        0.88        0.98      1.01 o 
   5   8   7        6.88        8.16      1.10 o 
 -10   9   7        9.03        9.68      1.92 o 
  -9   9   7       80.13       77.60      3.00 o 
  -8   9   7        5.74        5.54      1.21 o 
  -7   9   7        0.06        0.22      0.93 o 
  -6   9   7        2.35        2.04      0.96 o 
  -5   9   7        0.03        0.05      0.93 o 
  -4   9   7        0.07        0.49      0.84 o 
  -3   9   7       15.27       15.20      1.44 o 
  -2   9   7       33.10       28.06      1.66 o 
  -1   9   7       13.60       13.13      1.29 o 
   0   9   7      154.71      153.46      3.72 o 
   1   9   7       13.82       16.05      1.25 o 
   2   9   7        2.09       -0.52      1.17 o 
   3   9   7       52.66       53.03      2.06 o 
   4   9   7       32.26       35.95      3.56 o 
  -8  10   7        0.35        0.70      1.11 o 
  -7  10   7        9.51        9.13      1.58 o 
  -6  10   7       22.56       24.33      1.81 o 
  -5  10   7       33.14       32.64      2.07 o 
  -4  10   7        0.68       -0.70      0.84 o 
  -3  10   7      227.92      231.58      5.15 o 
  -2  10   7        1.37        0.26      0.89 o 
  -1  10   7        1.45       -0.22      1.31 o 
   0  10   7       52.84       59.63      3.12 o 
   1  10   7       26.44       29.52      1.84 o 
   2  10   7       28.54       27.76      1.65 o 
   3  10   7        1.91        3.63      1.87 o 
  -7  11   7        0.28       -0.20      1.06 o 
  -6  11   7        0.02       -0.96      0.96 o 
  -5  11   7        1.21        2.70      1.11 o 
  -4  11   7        9.42        8.68      1.39 o 
  -3  11   7       13.35       12.67      1.48 o 
  -2  11   7       22.17       20.90      1.78 o 
  -1  11   7       10.70       11.14      1.42 o 
   0  11   7        4.07        4.16      1.07 o 
   1  11   7        8.89       10.90      1.39 o 
 -12   0   8       18.85       18.88      2.90 o 
 -11   0   8        6.80        8.01      1.68 o 
 -10   0   8       13.38       15.48      1.68 o 
  -9   0   8        1.72        2.27      0.95 o 
  -8   0   8      107.88      108.82      6.40 o 
  -7   0   8        0.06        1.83      1.01 o 
  -6   0   8      208.95      185.41      4.68 o 
  -5   0   8        6.05        4.27      1.52 o 
  -4   0   8        4.90        5.79      1.52 o 
  -3   0   8      106.92      110.65      4.57 o 
  -2   0   8       19.59       22.25      2.13 o 
  -1   0   8      313.23      295.34      8.84 o 
   0   0   8        8.52        7.32      1.22 o 
   1   0   8       42.36       40.24      2.44 o 
   2   0   8      101.05       99.68      3.96 o 
   3   0   8       99.34      103.34      4.27 o 
   4   0   8        8.55        7.01      1.52 o 
   5   0   8       11.63       12.19      1.83 o 
   6   0   8       25.46       23.47      2.44 o 
 -12   1   8        0.42        1.69      0.88 o 
 -11   1   8        5.00        7.16      0.97 o 
 -10   1   8        0.06        0.59      0.69 o 
  -9   1   8       16.66       20.36      1.24 o 
  -8   1   8        6.09        5.66      0.97 o 
  -7   1   8      786.58      745.23     10.32 o 
  -6   1   8       25.24       31.31      2.18 o 
  -5   1   8       27.11       25.78      1.39 o 
  -4   1   8       39.45       38.02      1.82 o 
  -3   1   8       52.51       54.58      2.12 o 
  -2   1   8       15.86       20.00      2.59 o 
  -1   1   8      101.83       90.58      2.69 o 
   0   1   8       57.68       56.72      2.04 o 
   1   1   8       51.06       48.21      1.82 o 
   2   1   8       19.97       24.40      1.68 o 
   3   1   8      100.56       99.24      3.05 o 
   4   1   8        0.01        0.61      0.73 o 
   5   1   8       10.93       12.09      1.29 o 
   6   1   8        2.33        2.27      0.95 o 
 -12   2   8        8.17        9.50      1.13 o 
 -11   2   8        0.05        0.04      0.77 o 
 -10   2   8       13.93       15.14      1.15 o 
  -9   2   8        0.73        0.23      0.62 o 
  -8   2   8       30.13       32.86      3.02 o 
  -7   2   8        0.70        0.69      0.62 o 
  -6   2   8       18.12       16.30      1.39 o 
  -5   2   8        3.51        1.02      0.91 o 
  -4   2   8        4.07        4.70      0.76 o 
  -3   2   8       11.99       11.72      1.17 o 
  -2   2   8        5.97        9.56      1.22 o 
  -1   2   8      224.23      215.95      6.25 o 
   0   2   8       46.99       46.99      3.05 o 
   1   2   8       36.95       40.72      1.52 o 
   2   2   8       83.35       83.91      2.42 o 
   3   2   8       25.61       25.61      1.46 o 
   4   2   8        7.01        8.41      1.17 o 
   5   2   8       42.36       43.72      2.12 o 
   6   2   8       46.78       51.63      1.99 o 
 -12   3   8        4.63        4.85      1.28 o 
 -11   3   8       11.29       13.27      1.21 o 
 -10   3   8       12.49       12.93      1.08 o 
  -9   3   8       20.01       21.56      1.29 o 
  -8   3   8       19.59       21.42      1.36 o 
  -7   3   8      103.88       97.34      2.85 o 
  -6   3   8       20.26       21.31      1.42 o 
  -5   3   8       66.02       65.76      2.14 o 
  -4   3   8       19.61       16.50      1.38 o 
  -3   3   8       50.89       53.67      2.02 o 
  -2   3   8        2.52        2.35      0.47 o 
  -1   3   8       12.44       12.95      1.55 o 
   0   3   8       67.40       64.54      3.20 o 
   1   3   8       60.96       58.93      1.80 o 
   2   3   8        2.88        2.94      0.57 o 
   3   3   8      152.59      140.80      3.59 o 
   4   3   8       48.12       48.15      2.44 o 
   5   3   8        2.22        3.05      1.01 o 
   6   3   8        5.34        9.07      2.74 o 
 -11   4   8        1.19        2.43      0.87 o 
 -10   4   8        0.55        0.60      0.71 o 
  -9   4   8        1.60        2.38      0.74 o 
  -8   4   8        0.12        1.02      0.63 o 
  -7   4   8        1.48        0.11      0.75 o 
  -6   4   8       13.52       12.11      1.74 o 
  -5   4   8        0.39       -0.58      0.58 o 
  -4   4   8        5.86        4.21      0.81 o 
  -3   4   8       17.26       15.22      1.03 o 
  -2   4   8       18.82       17.55      0.97 o 
  -1   4   8       42.18       44.30      2.12 o 
   0   4   8       33.75       32.97      3.20 o 
   1   4   8       57.04       58.87      2.59 o 
   2   4   8       35.99       39.31      1.81 o 
   3   4   8        2.35        2.86      0.65 o 
   4   4   8       12.95       16.91      1.14 o 
   5   4   8       28.83       30.26      1.62 o 
 -11   5   8        0.26        1.26      0.85 o 
 -10   5   8        4.34        3.73      0.88 o 
  -9   5   8       47.16       50.82      2.29 o 
  -8   5   8       19.30       20.14      1.56 o 
  -7   5   8        6.94        6.13      1.11 o 
  -6   5   8        5.82        6.94      0.99 o 
  -5   5   8       29.67       31.17      1.66 o 
  -4   5   8       17.85       17.36      1.21 o 
  -3   5   8        2.72        2.19      1.02 o 
  -2   5   8       17.97       16.19      1.36 o 
  -1   5   8       32.98       33.75      5.03 o 
   0   5   8        0.02        0.33      1.36 o 
   1   5   8       58.82       61.41      2.32 o 
   2   5   8       19.81       21.20      1.69 o 
   3   5   8       33.20       28.97      3.38 o 
   4   5   8       12.28       12.16      1.36 o 
   5   5   8        4.22        5.97      0.99 o 
 -10   6   8        2.73        1.63      0.82 o 
  -9   6   8        3.11        2.86      0.79 o 
  -8   6   8       12.63       13.66      2.67 o 
  -7   6   8        0.19       -0.44      0.75 o 
  -6   6   8       12.59       13.08      1.39 o 
  -5   6   8        0.93        0.39      0.75 o 
  -4   6   8        1.16        0.23      0.66 o 
  -3   6   8       26.18       24.50      1.75 o 
  -2   6   8       29.88       28.52      1.36 o 
  -1   6   8       21.68       21.79      1.13 o 
   0   6   8        5.90        6.74      1.11 o 
   1   6   8       85.11       88.56      3.56 o 
   2   6   8        3.62        1.33      0.99 o 
   3   6   8        0.01       -0.81      0.81 o 
   4   6   8        5.07        5.73      0.93 o 
 -10   7   8        3.87        4.72      1.58 o 
  -9   7   8       31.22       33.02      1.61 o 
  -8   7   8        0.06       -0.04      0.93 o 
  -7   7   8        2.15        2.74      0.96 o 
  -6   7   8        0.45       -0.65      0.78 o 
  -5   7   8       38.18       39.63      2.66 o 
  -4   7   8        1.83        1.69      0.84 o 
  -3   7   8        0.87       -0.44      0.76 o 
  -2   7   8       44.52       40.96      1.81 o 
  -1   7   8       17.70       16.45      1.67 o 
   0   7   8        9.63       10.37      1.39 o 
   1   7   8       47.61       49.32      2.43 o 
   2   7   8        7.33        7.60      1.44 o 
   3   7   8        5.07        3.38      1.14 o 
   4   7   8        4.73        4.88      1.28 o 
  -8   8   8        2.68        2.19      1.11 o 
  -7   8   8        0.82        1.01      0.96 o 
  -6   8   8        0.33       -0.81      0.81 o 
  -5   8   8        5.42        4.03      1.03 o 
  -4   8   8        9.19        9.74      1.21 o 
  -3   8   8        0.33        0.40      0.84 o 
  -2   8   8        4.93        5.98      1.11 o 
  -1   8   8       43.29       39.08      1.64 o 
   0   8   8        0.30       -0.88      0.88 o 
   1   8   8       22.31       18.66      1.78 o 
   2   8   8       20.10       18.70      1.75 o 
  -7   9   8        9.37       11.24      2.24 o 
  -6   9   8        0.39        0.99      0.99 o 
  -5   9   8       14.87       16.10      1.56 o 
  -4   9   8       64.41       65.93      4.98 o 
  -3   9   8        0.98        1.35      0.89 o 
  -2   9   8       15.15       15.84      1.44 o 
  -1   9   8        0.84        1.30      0.75 o 
   0   9   8        0.25        0.82      0.74 o 
   1   9   8        0.14       -0.37      1.03 o 
  -4  10   8        1.96        2.37      1.07 o 
  -3  10   8       11.98       11.18      1.44 o 
  -2  10   8        1.91        0.13      0.89 o 
 -10   1   9        0.23        0.92      0.73 o 
  -9   1   9        2.24        2.45      0.79 o 
  -8   1   9        4.74        4.23      0.99 o 
  -7   1   9        3.54        4.48      0.99 o 
  -6   1   9        0.11       -0.76      1.98 o 
  -5   1   9        1.70        2.81      0.95 o 
  -4   1   9        3.12        2.44      0.86 o 
  -3   1   9        0.19        0.48      0.91 o 
  -2   1   9        4.31        3.20      0.86 o 
  -1   1   9        0.05       -0.46      0.65 o 
   0   1   9        0.47       -0.15      0.65 o 
   1   1   9       47.05       46.91      1.90 o 
   2   1   9        0.01        0.96      0.73 o 
   3   1   9        0.21        0.30      1.07 o 
 -10   2   9        1.83        2.78      0.81 o 
  -9   2   9        6.54        7.48      0.95 o 
  -8   2   9       10.62       11.53      1.35 o 
  -7   2   9        3.59        2.85      0.93 o 
  -6   2   9        2.33        1.65      0.75 o 
  -5   2   9        2.31        2.71      1.07 o 
  -4   2   9        0.82       -0.73      0.73 o 
  -3   2   9       41.73       37.77      2.59 o 
  -2   2   9        0.95        2.00      0.91 o 
  -1   2   9        0.20       -0.76      0.76 o 
   0   2   9        0.00       -0.10      0.76 o 
   1   2   9        1.04        0.41      1.07 o 
   2   2   9      115.97      109.37      3.08 o 
   3   2   9        3.47        1.98      0.78 o 
 -10   3   9        0.61        1.06      0.84 o 
  -9   3   9        1.09        2.61      0.99 o 
  -8   3   9        1.58        1.19      0.84 o 
  -7   3   9        1.77        2.85      0.93 o 
  -6   3   9        4.99        5.04      0.93 o 
  -5   3   9        7.40        8.35      0.99 o 
  -4   3   9        0.18        0.27      0.63 o 
  -3   3   9        7.10        4.99      1.01 o 
  -2   3   9        2.90        1.13      0.73 o 
  -1   3   9        0.14        0.91      1.22 o 
   0   3   9        7.38        6.40      1.83 o 
   1   3   9      117.16      119.49      5.49 o 
   2   3   9        0.01        0.91      1.52 o 
   3   3   9        0.09        0.30      1.52 o 
  -9   4   9        0.07        0.32      0.93 o 
  -8   4   9       32.94       33.94      2.99 o 
  -7   4   9        0.58        0.23      0.81 o 
  -6   4   9        1.99        1.26      1.30 o 
  -5   4   9       34.45       31.63      1.69 o 
  -4   4   9        0.21       -0.81      0.96 o 
  -3   4   9       28.29       27.09      1.43 o 
  -2   4   9        8.48        8.23      1.83 o 
  -1   4   9        1.70        2.13      1.52 o 
   0   4   9        0.00        0.91      1.22 o 
   1   4   9        1.42        2.74      1.52 o 
   2   4   9       53.83       50.60      3.66 o 
  -8   5   9        4.65        6.27      1.16 o 
  -7   5   9       10.88        9.05      1.46 o 
  -6   5   9        5.76        5.06      1.03 o 
  -5   5   9        6.90        6.71      1.03 o 
  -4   5   9        1.00        0.82      0.81 o 
  -3   5   9       23.48       22.45      1.36 o 
  -2   5   9       17.51       19.91      1.82 o 
  -1   5   9        0.34       -0.78      0.95 o 
   0   5   9       18.39       17.34      2.13 o 
   1   5   9       37.19       38.22      2.37 o 
   2   5   9       17.17       17.68      2.74 o 
  -7   6   9       15.30       15.70      1.50 o 
  -6   6   9        4.50        7.56      1.96 o 
  -5   6   9       19.88       22.47      1.66 o 
  -4   6   9        8.78        9.38      1.07 o 
  -3   6   9       14.25       14.71      1.29 o 
  -2   6   9        6.93        9.60      1.68 o 
  -1   6   9       39.24       37.12      2.47 o 
   0   6   9        0.07        0.46      1.08 o 
   1   6   9        4.65        4.20      1.39 o 
  -6   7   9        0.37       -0.84      0.84 o 
  -5   7   9       13.23       13.76      1.42 o 
  -4   7   9        2.28        3.76      1.03 o 
  -3   7   9        3.06        2.86      1.39 o 
  -2   7   9       92.58      101.75      3.98 o 
  -1   7   9        9.52       11.98      1.72 o 
  -6   0  10        1.16        2.74      1.52 o 
  -5   0  10       14.46       18.90      2.44 o 
  -4   0  10        4.48        7.93      1.83 o 
  -3   0  10       87.25       81.69      4.27 o 
  -2   0  10       19.29       20.12      2.44 o 
  -6   1  10        3.56        3.63      1.17 o 
  -5   1  10        1.64        4.04      1.22 o 
  -4   1  10        6.86        7.33      1.29 o 
  -3   1  10        4.02        3.20      1.08 o 
  -2   1  10       24.20       21.26      1.61 o 
  -5   2  10        6.77        7.56      3.05 o 
  -4   2  10        0.06        0.30      1.22 o 
  -3   2  10       48.41       46.78      2.19 o 
  -2   2  10       31.25       31.09      3.05 o 
                                                 
